# Supplementary material for: Students’ participation in Hult Prize and their decision for entrepreneurship: Data gathered from Hult Prize 2018 regional finals in Nigeria
Source: Data Brief. 2018 May 23;19:693–9. doi: 10.1016/j.dib.2018.05.089 (PMC5997922; doi:10.1016/j.dib.2018.05.089)
Supplement: Supplementary file 2 — Supplementary material [file mmc2.xlsx]

## Sheet: Sheet1
Timestamp	Name of Institution	Country	Programme	Level	Department of study	Age range	For how many years have you been participating in Hult Prize (whether in your institution, before or after)?	How many Hult Prize Regional competitions have been involved in?	What's your reason for participating in the Hult Prize?	What role(s) do you play on your team in your Hult Prize participation?	With respect to previous and present Hult Prize project(s) you were involved in, would you be willing to start any personal business?	If yes, why?	Do you desire to be an entrepreneur?	If yes, Why?	If no, Why?	Were you involved in any entrepreneurial venture before joining the Hult Prize Challenge	When do you want to start or begin your journey as an entrepreneur?	In what field(s) would you like to be an entrepreneur, own and run a business?
2018-03-16 06:36:21	American University of Nigeria	Nigeria	BSc	Year 2	Computer Science	20 - 24 years	1 year	1	To join other students enabling global change, The need for an extra curricular activity	Volunteer	Yes	To seize a market opportunity(ies) [i.e. Availability of market], Potential room for growth and scalability	Yes	To make money, To impact lives, To be my own boss	This question is not for me. I want to be an entrepreneur	Yes	After your First Degree	Education, Health, ICT, Tourism
2018-03-16 06:40:31	Gbadamosi Olaitan	Nigeria	BSc	Year 5	Chemical Engineering	20 - 24 years	1 year	1	To solve social problems, To learn and build my capacity	Research, Strategy and Innovation	Yes	To make global impact, To build a viable venture, To seize a market opportunity(ies) [i.e. Availability of market], Potential room for growth and scalability	Yes	To impact lives	nil	No	While in school	Education, Energy
2018-03-16 06:45:43	Covenant University	Nigeria	MSc	Year 2	Marketing	20 - 24 years	1 year	1	To join other students enabling global change, To solve social problems, To learn and build my capacity	Research, Project implementation, Sales and Marketing	Yes	To make global impact, To build a viable venture, To seize a market opportunity(ies) [i.e. Availability of market]	Yes	A means of survival, To make money, To impact lives	N/A	Yes	While in school	Education, Commerce (Trading etc.), Community development
2018-03-16 06:48:23	Covenant University	Nigeria	MSc	MSc 2	Architecture	20 - 24 years	2 years	1	The alignment with Sustainable Development Goals (SDG), To solve social problems	Product development, Strategy and Innovation, Media and publicity	Yes	To make global impact	Yes	To impact lives	Yes	Yes	While in school	Education, Enviroment, Entertainment, Sports
2018-03-16 07:01:19	Federal University of Technology Akure	Nigeria	BSc	Year 2	Computer Science	15 - 19 years	1 year	1	To join other students enabling global change, The alignment with Sustainable Development Goals (SDG), To compete for US$1 million, To solve social problems, To learn and build my capacity	Research, Project implementation, Product development, Strategy and Innovation	Yes	To make global impact, To build a viable venture	Yes	To impact lives	This question is not for me. I want to be an entrepreneur	No	While in school	ICT
2018-03-16 07:01:41	federal university of technology akure	Nigeria	BSc	Year 2	Computer science	15 - 19 years	1 year	1	To solve social problems	Strategy and Innovation	Maybe	To build a viable venture	Yes	To be my own boss	This question is not for me. I want to be an entrepreneur	No	While in school	Education
2018-03-16 07:04:54	Federal University of Technology Akure	Nigeria	BSc	Year 2	Computer Science	15 - 19 years	1 year	1	To solve social problems, The need for an extra curricular activity	Sales and Marketing	Yes	Uniqueness of the project you are working on or experienced at the Hult competitions	Yes	To impact lives	This question is not for me. I want to be an entrepreneur	No	While in school	ICT
2018-03-16 07:11:07	FUTA	Nigeria	BSc	Year 5	Transport Management Technology	20 - 24 years	2 years	0	The alignment with Sustainable Development Goals (SDG), To solve social problems	Project implementation, Product development, Strategy and Innovation, Media and publicity	Yes	To make global impact, To build a viable venture, To seize a market opportunity(ies) [i.e. Availability of market], Uniqueness of the project you are working on or experienced at the Hult competitions	Yes	To make money, To impact lives	No	Yes	While in school	Agriculture, Manufacturing
2018-03-16 07:13:25	Federal University of Tehnology, Akure	Nigeria	BSc	Year 5	Transport Management Technology	20 - 24 years	2 years	1	To join other students enabling global change, The alignment with Sustainable Development Goals (SDG), To compete for US$1 million, To solve social problems, To learn and build my capacity	Research, Scouting for sponsorship and/or partnership, Product development, Strategy and Innovation, Media and publicity	Yes	To make global impact, To build a viable venture, To seize a market opportunity(ies) [i.e. Availability of market], Potential room for growth and scalability, Uniqueness of the project you are working on or experienced at the Hult competitions	Yes	To make money, To impact lives	This question is not for me. I want to be an entrepreneur	Yes	While in school	Agriculture, Enviroment, ICT
2018-03-16 07:13:41	Ahmadu Bello University, Zaria	Nigeria	MSc	Year 2	Science Education	30 - 34 years	1 year	1	To join other students enabling global change, To compete for US$1 million	Project implementation, Strategy and Innovation	Yes	To build a viable venture	Yes	To impact lives	It is an opportunity to create value for people	No	While in school	Education
2018-03-16 07:16:33	Ahmadu Bello University Zaria	Nigeria	MSc	MSc 2	Science Education	25 - 29 years	1 year	1	To join other students enabling global change, To compete for US$1 million, To solve social problems, To learn and build my capacity	Research, Project implementation, Product development	Yes	To make global impact	Yes	To make money, To impact lives	This question is not for me. I want to be an entrepreneur	No	While in school	Agriculture, Education, Community development
2018-03-16 07:17:41	Ahamadu Bello University Zaria	Nigeria	MSc	MSc 2	Science Education	30 - 34 years	1 year	1	To join other students enabling global change, To compete for US$1 million, To solve social problems, To learn and build my capacity	Sales and Marketing, Media and publicity	Yes	To make global impact, To build a viable venture, Potential room for growth and scalability	Yes	To make money, To impact lives, To be my own boss	This question is not for me. I want to be an entrepreneur	Yes	While in school	Agriculture, Education, Entertainment
2018-03-16 07:18:35	Federal University of Technology, Akure	Nigeria	BSc	Year 5	Mechanical Engineering	20 - 24 years	1 year	1	To join other students enabling global change, To solve social problems, To learn and build my capacity	Project implementation	Yes	To make global impact, To build a viable venture, To seize a market opportunity(ies) [i.e. Availability of market], Potential room for growth and scalability	Yes	To impact lives	This question is not for me. I want to be an entrepreneur	No	While in school	Agriculture, Enviroment, Health, Manufacturing
2018-03-16 07:19:11	Ahmadu Bello University, Zaria	Nigeria	MSc	Year 2	Science Education	25 - 29 years	1 year	1	To join other students enabling global change, The alignment with Sustainable Development Goals (SDG), To compete for US$1 million, To solve social problems, To learn and build my capacity	Research, Strategy and Innovation	Yes	To build a viable venture, To seize a market opportunity(ies) [i.e. Availability of market], Potential room for growth and scalability	Yes	To make money, To impact lives, To be my own boss	nil	No	While in school	Agriculture, Education
2018-03-16 07:20:38	University of Nigeria	Nigeria	BSc	Year 4	Metallurgical and materials Engineering	20 - 24 years	1 year	1	To solve social problems	Strategy and Innovation, Sales and Marketing	Yes	To build a viable venture	Yes	To impact lives	This question is not for me. I want to be an entrepreneur	Yes	While in school	ICT
2018-03-16 07:21:18	university of nigeria nsukka	nigeria	BSc	Year 4	metallurgical and materials engineering	20 - 24 years	1 year	1	To solve social problems	Product development	Yes	To seize a market opportunity(ies) [i.e. Availability of market]	Yes	To impact lives	I do not think I have enough experience to start a business of my own	Yes	After your First Degree	Fashion
2018-03-16 07:24:48	FEDERAL UNIVERSITY OF TECHNOLOGY AKURE	NIGERIA	BSc	Year 5	AGRICULTURAL EXTENSION AND COMMUNICATION TECHNOLOGY	20 - 24 years	2 years	1	To join other students enabling global change, To solve social problems, To learn and build my capacity	Scouting for sponsorship and/or partnership, Community engagment, Strategy and Innovation, Sales and Marketing, Media and publicity	Yes	To make global impact, Potential room for growth and scalability, Uniqueness of the project you are working on or experienced at the Hult competitions	Yes	To impact lives	This question is not for me. I want to be an entrepreneur	No	While in school	Agriculture
2018-03-16 07:25:56	Lagos State University	Nigeria	BSc	Year 3	human kinetic sport and health education	20 - 24 years	1 year	1	To solve social problems	Strategy and Innovation	Yes	To make global impact	Yes	To impact lives	This question is not for me. I want to be an entrepreneur	Yes	While in school	Education, Enviroment, Health, Sports
2018-03-16 07:26:21	University of ilorin	Nigeria	BSc	Year 4	Biomedical engineering	20 - 24 years	1 year	1	To join other students enabling global change, To learn and build my capacity	Research, Product development	Yes	To make global impact, To seize a market opportunity(ies) [i.e. Availability of market], Uniqueness of the project you are working on or experienced at the Hult competitions	Yes	To impact lives, To be my own boss	This question is not for me. I want to be an entrepreneur	Yes	After your First Degree	Agriculture, Health, ICT
2018-03-16 07:28:33	Lagos State University	Nigeria	BSc	Year 4	philosophy	20 - 24 years	1 year	1	To join other students enabling global change	Research	Yes	To make global impact	Yes	To impact lives	This question is not for me. I want to be an entrepreneur	Yes	After your First Degree	Agriculture, Enviroment, Food/Drinks, Fashion, Tourism
2018-03-16 07:29:50	University of Nigeria	Nigeria	BSc	Year 2	Agricultural and Bio-resources Engineering	20 - 24 years	1 year	1	The alignment with Sustainable Development Goals (SDG), To solve social problems	Research, Product development	Yes	To make global impact, To build a viable venture	Yes	To impact lives	This question is not for me. I want to be an entrepreneur	No	While in school	Agriculture, Health, Community development
2018-03-16 07:30:17	Ladoke Akintola University of Technology	Nigeria	BSc	Year 4	Crop Production and Soil Science	20 - 24 years	1 year	1	The alignment with Sustainable Development Goals (SDG), To solve social problems	Project implementation	Yes	To make global impact, To seize a market opportunity(ies) [i.e. Availability of market]	Yes	To impact lives	This question is not for me. I want to be an entrepreneur	No	While in school	Agriculture, Food/Drinks
2018-03-16 07:30:23	Federal University of technology akure	Nigeria	BSc	Year 5	Applied Geology	20 - 24 years	1 year	1	To join other students enabling global change, The alignment with Sustainable Development Goals (SDG), To compete for US$1 million	Sales and Marketing	Yes	To make global impact, To build a viable venture	Yes	To impact lives	This question is not for me. I want to be an entrepreneur	Yes	While in school	Agriculture, ICT, Commerce (Trading etc.)
2018-03-16 07:31:38	Lagos state university	Nigeria	BSc	Year 3	human kinetics sports and health education	30 - 34 years	1 year	1	To solve social problems	Project implementation	Yes	To make global impact	Yes	To impact lives	It has been my desire to build my career as an employee in a chosen field	Yes	While in school	Health
2018-03-16 07:33:45	ladoke akinola university of technology	Nigeria	BSc	Year 4	urban and regional planning	20 - 24 years	1 year	1	The alignment with Sustainable Development Goals (SDG), To solve social problems, To learn and build my capacity	Product development, Strategy and Innovation	Yes	To make global impact, To build a viable venture	Yes	To impact lives	This question is not for me. I want to be an entrepreneur	No	While in school	Agriculture, Food/Drinks
2018-03-16 07:35:03	kaduna polytechnic	Nigeria	BSc	Year 2	Accountancy	20 - 24 years	1 year	1	To join other students enabling global change, The alignment with Sustainable Development Goals (SDG), To solve social problems, To learn and build my capacity	Community engagment, Strategy and Innovation	Yes	To make global impact, Uniqueness of the project you are working on or experienced at the Hult competitions	Yes	To make money, To impact lives, To be my own boss	This question is not for me. I want to be an entrepreneur	Yes	While in school	ICT, Finance, Community development
2018-03-16 07:35:16	ladoke akintola university of technology	nigeria	BSc	Year 3	physics	20 - 24 years	1 year	1	The alignment with Sustainable Development Goals (SDG), To solve social problems, To learn and build my capacity	Research, Strategy and Innovation, Media and publicity	Yes	To make global impact	Yes	To impact lives	This question is not for me. I want to be an entrepreneur	Yes	While in school	Agriculture
2018-03-16 07:36:51	Kaduna polytechnic	Nigeria	BSc	Year 4	Management studies	20 - 24 years	1 year	1	To join other students enabling global change, The alignment with Sustainable Development Goals (SDG), To compete for US$1 million, To solve social problems, To learn and build my capacity	Research, Scouting for sponsorship and/or partnership, Community engagment, Project implementation	Yes	To make global impact, To build a viable venture, Potential room for growth and scalability, Uniqueness of the project you are working on or experienced at the Hult competitions	Yes	To make money, To impact lives, To be my own boss	This question is not for me. I want to be an entrepreneur	Yes	While in school	Education, Enviroment, Health, Food/Drinks, Community development
2018-03-16 07:37:18	Kaduna polytechnic	Nigeria	BSc	Year 4	social development	20 - 24 years	1 year	1	To join other students enabling global change, The alignment with Sustainable Development Goals (SDG), To compete for US$1 million, To solve social problems, To learn and build my capacity	Media and publicity	Yes	To make global impact	Yes	To impact lives	This question is not for me. I want to be an entrepreneur	Yes	While in school	Enviroment, ICT, Fashion
2018-03-16 07:40:20	Kwame Nkrumah University of Science and Technology	Ghana	BSc	Year 4	Animal Science	25 - 29 years	1 year	1	To solve social problems	Sales and Marketing	Yes	To make global impact	Yes	To impact lives	This question is not for me. I want to be an entrepreneur	Yes	After your First Degree	Agriculture
2018-03-16 07:41:17	kwame nkrumah university of science and technology	Ghana	BSc	Year 2	aquaculture and water resources management	15 - 19 years	1 year	1	To join other students enabling global change	Scouting for sponsorship and/or partnership	Yes	To make global impact	Yes	To impact lives	It has been my desire to build my career as an employee in a chosen field	Yes	While in school	Agriculture
2018-03-16 07:42:04	Kwame Nkrumah University of Science and Technology	Ghana	BSc	Year 2	Fisheries and Watershed	20 - 24 years	1 year	1	To join other students enabling global change	Research	Yes	To make global impact	Yes	To impact lives	This question is not for me. I want to be an entrepreneur	No	While in school	Agriculture
2018-03-16 07:47:25	Cavendish University	Uganda	MSc	Year 2	Science and Technology	30 - 34 years	1 year	1	To join other students enabling global change, The alignment with Sustainable Development Goals (SDG), To compete for US$1 million, To solve social problems	Research, Scouting for sponsorship and/or partnership, Project implementation	Yes	To make global impact, To build a viable venture, To seize a market opportunity(ies) [i.e. Availability of market], Potential room for growth and scalability	Yes	To impact lives, To be my own boss	N/A	No	While in school	Agriculture, Education, Enviroment, Health, ICT, Community development
2018-03-16 07:47:44	Cavendish University Uganda	Uganda	BSc	Year 3	Telecommunications Engineering	30 - 34 years	1 year	1	To join other students enabling global change, The alignment with Sustainable Development Goals (SDG), To solve social problems	Research, Strategy and Innovation	Yes	To make global impact, Potential room for growth and scalability	Yes	To impact lives	This question is not for me. I want to be an entrepreneur	No	While in school	Agriculture, Education, Enviroment, Health
2018-03-16 07:48:39	Cavendish university	Uganda	BSc	Year 4	engineering	25 - 29 years	1 year	1	To join other students enabling global change, The alignment with Sustainable Development Goals (SDG), To compete for US$1 million, To solve social problems	Research, Scouting for sponsorship and/or partnership, Media and publicity	Yes	To make global impact, To build a viable venture	Yes	A means of survival, To impact lives	I want to follow my parent's expectations	Yes	While in school	Agriculture, Education, Enviroment
2018-03-16 07:51:35	University of Nottingham	United Kingdom	PhD	Year 2	Epidemiology and Public Health	25 - 29 years	1 year	1	To join other students enabling global change, The alignment with Sustainable Development Goals (SDG), To compete for US$1 million, To solve social problems, To learn and build my capacity	Research, Scouting for sponsorship and/or partnership, Product development, Strategy and Innovation	Yes	To make global impact, To build a viable venture, To seize a market opportunity(ies) [i.e. Availability of market], Potential room for growth and scalability, Uniqueness of the project you are working on or experienced at the Hult competitions	Yes	To impact lives	This question is not for me. I want to be an entrepreneur	Yes	While in school	Education, Enviroment, Health, Community development, Electricity
2018-03-16 07:52:25	University of Nottingham	UK	PhD	Year 4	Business and Management	30 - 34 years	1 year	1	The alignment with Sustainable Development Goals (SDG), To compete for US$1 million	Product development	Yes	To make global impact, To build a viable venture, To seize a market opportunity(ies) [i.e. Availability of market], Uniqueness of the project you are working on or experienced at the Hult competitions	Yes	To impact lives	This question is not for me. I want to be an entrepreneur	Yes	While in school	Enviroment
2018-03-16 07:55:30	University of Nottingham	UK	MSc	MSc 1	Business and economics	25 - 29 years	1 year	1	To join other students enabling global change, The alignment with Sustainable Development Goals (SDG), To compete for US$1 million, To solve social problems, To learn and build my capacity	Project implementation, Product development, Strategy and Innovation, Sales and Marketing, Media and publicity	Yes	To make global impact, To build a viable venture, Potential room for growth and scalability, Uniqueness of the project you are working on or experienced at the Hult competitions	Yes	To make money, To impact lives	This question is not for me. I want to be an entrepreneur	Yes	While in school	Enviroment, Electricity
2018-03-16 07:56:17	Catholic university institute Buea	Cameroon	BSc	Year 4	Chemical Engineering	20 - 24 years	1 year	1	To join other students enabling global change, To compete for US$1 million, To solve social problems, The need for an extra curricular activity	Product development, Strategy and Innovation, Sales and Marketing	Yes	To make global impact	Yes	To impact lives, To be my own boss	This question is not for me. I want to be an entrepreneur	Yes	While in school	Agriculture, Enviroment, Health, Community development
2018-03-16 07:56:23	Ladoke Akintola university of technology Ogbomoso	Nigeria	BSc	Year 5	Physiology	20 - 24 years	1 year	none	To solve social problems	Research, Sales and Marketing	Yes	To make global impact	Yes	To impact lives	This question is not for me. I want to be an entrepreneur	Yes	While in school	Health
2018-03-16 08:02:17	Caleb University Lagos	Nigeria	MSc	Year 2	Architecture	20 - 24 years	1 year	1	To join other students enabling global change, The alignment with Sustainable Development Goals (SDG), To compete for US$1 million, To learn and build my capacity	Scouting for sponsorship and/or partnership, Community engagment, Media and publicity	Yes	To make global impact	Yes	To impact lives	This question is not for me. I want to be an entrepreneur	Yes	While in school	Community development
2018-03-16 08:02:28	University of Benin	Nigeria	BSc	Year 4	Mechanical Engineering	20 - 24 years	1 year	nil	To join other students enabling global change, The alignment with Sustainable Development Goals (SDG), To solve social problems, To learn and build my capacity, The need for an extra curricular activity	Research, Scouting for sponsorship and/or partnership, Community engagment, Strategy and Innovation	Yes	To make global impact, Potential room for growth and scalability	Yes	To impact lives	This question is not for me. I want to be an entrepreneur	Yes	While in school	Education, ICT
2018-03-16 08:03:16	Catholic University Institute of Buea	Cameroon	BSc	Year 4	Civil and Environmental Engineering	20 - 24 years	1 year	1	To join other students enabling global change, The alignment with Sustainable Development Goals (SDG), To solve social problems, To learn and build my capacity	Research, Scouting for sponsorship and/or partnership, Community engagment, Project implementation, Product development, Strategy and Innovation	Yes	To make global impact, To build a viable venture, Uniqueness of the project you are working on or experienced at the Hult competitions	Yes	A means of survival, To impact lives	This question is not for me. I want to be an entrepreneur	Yes	While in school	Agriculture, Education, Enviroment, Health, Community development
2018-03-16 08:04:39	Caleb University Lagos	Nigeria	BSc	Year 3	Economics	20 - 24 years	1 year	1	To solve social problems	Product development	Yes	To seize a market opportunity(ies) [i.e. Availability of market]	Yes	To impact lives	Nil	No	After your MBA or MSc	Commerce (Trading etc.)
2018-03-16 08:05:49	Caleb University Lagos	Nigerian	BSc	Year 3	Economics	20 - 24 years	1 year	1	To solve social problems	Community engagment, Project implementation, Strategy and Innovation	Yes	To make global impact	Yes	To impact lives	This question is not for me. I want to be an entrepreneur	Yes	While in school	Agriculture, Education, Commerce (Trading etc.)
2018-03-16 08:07:31	Caleb University Lagos	Nigeria	BSc	Year 3	Amounting	15 - 19 years	1 year	1	To solve social problems	Product development	Yes	To make global impact	Yes	To impact lives	Nil	No	After your First Degree	Agriculture
2018-03-16 08:08:04	Ahmadu Bello University, Zaria	Nigeria	PhD	PhD year 1	computer science	35 years and above	1 year	0	To join other students enabling global change, The alignment with Sustainable Development Goals (SDG), To compete for US$1 million, To solve social problems, To learn and build my capacity, The need for an extra curricular activity	Research, Scouting for sponsorship and/or partnership, Community engagment, Project implementation, Product development, Strategy and Innovation, Sales and Marketing	Yes	To make global impact	Yes	A means of survival, To make money, To impact lives, To be my own boss	This question is not for me. I want to be an entrepreneur	Yes	While in school	ICT
2018-03-16 08:08:26	Catholic University Institute of Buea	Cameroon	BSc	Year 4	Chemical Engineering	20 - 24 years	1 year	1	To join other students enabling global change, The alignment with Sustainable Development Goals (SDG), To solve social problems, To learn and build my capacity	Research, Scouting for sponsorship and/or partnership, Project implementation, Product development, Strategy and Innovation	Yes	To make global impact, To build a viable venture, Uniqueness of the project you are working on or experienced at the Hult competitions	Yes	To impact lives	This question is not for me. I want to be an entrepreneur	Yes	While in school	Agriculture, Education, Enviroment, Health
2018-03-16 08:12:08	University	Nigeria	BSc	Year 4	Mathematics	20 - 24 years	1 year	None	To join other students enabling global change, The alignment with Sustainable Development Goals (SDG), To compete for US$1 million, To solve social problems, To learn and build my capacity, The need for an extra curricular activity	Research	Yes	To make global impact	Maybe	To impact lives	This question is not for me. I want to be an entrepreneur	Yes	After PhD	Education
2018-03-16 08:12:51	University of benin	Nigeria	BSc	Year 3	Production engineering	20 - 24 years	1 year	1	To join other students enabling global change, To compete for US$1 million, To solve social problems, To learn and build my capacity	Research, Community engagment, Project implementation	Yes	To make global impact, To build a viable venture, To seize a market opportunity(ies) [i.e. Availability of market]	Yes	To make money, To impact lives, To be my own boss	This question is not for me. I want to be an entrepreneur	Yes	While in school	ICT
2018-03-16 08:13:43	Erhabor Benjamin osaofona	Nigeria	BSc	Year 4	Electrical and electronics engineering	20 - 24 years	1 year	1	To join other students enabling global change	Product development, Strategy and Innovation	Yes	To make global impact	Yes	To impact lives	This question is not for me. I want to be an entrepreneur	Yes	While in school	Agriculture, ICT, Community development
2018-03-16 08:14:43	University of Benin	Nigeria	BSc	Year 4	Mechanical engineering	20 - 24 years	1 year	1	To join other students enabling global change, To solve social problems, To learn and build my capacity	Community engagment, Project implementation, Product development, Strategy and Innovation	Yes	To seize a market opportunity(ies) [i.e. Availability of market]	Yes	To make money, To impact lives	This question is not for me. I want to be an entrepreneur	No	After your First Degree	Education, ICT
2018-03-16 08:15:14	University of Benin	Nigeria	BSc	Year 4	Religions	20 - 24 years	1 year	1	To join other students enabling global change, The alignment with Sustainable Development Goals (SDG), To compete for US$1 million, The need for an extra curricular activity	Sales and Marketing, Media and publicity	Yes	To make global impact, Potential room for growth and scalability	Yes	To impact lives, To be my own boss	This question is not for me. I want to be an entrepreneur	No	After your First Degree	Education, Community development
2018-03-16 08:15:50	University of Benin	Nigeria	BSc	Year 4	Physiology	15 - 19 years	1 year	1	The alignment with Sustainable Development Goals (SDG)	Research, Scouting for sponsorship and/or partnership, Community engagment, Project implementation, Product development, Strategy and Innovation, Sales and Marketing, Media and publicity	Yes	To make global impact	Yes	To impact lives	This question is not for me. I want to be an entrepreneur	Yes	While in school	Education, Enviroment, Health, ICT, Community development
2018-03-16 08:16:04	BAYERO UNIVERSITY KANO	NIGERIA	BSc	Year 5	MECHANICAL ENGINEERING	30 - 34 years	1 year	1	The alignment with Sustainable Development Goals (SDG)	Strategy and Innovation	Yes	To make global impact	Yes	To impact lives	This question is not for me. I want to be an entrepreneur	Yes	While in school	Agriculture, Health, Commerce (Trading etc.)
2018-03-16 08:16:26	CATHOLIC UNIVERSITY INSTITUTE OF BUEA	CAMEROON	BSc	Year 4	ACCOUNTING	20 - 24 years	1 year	1	The alignment with Sustainable Development Goals (SDG), To compete for US$1 million, To solve social problems	Research, Community engagment, Project implementation, Product development, Strategy and Innovation, Media and publicity	Yes	To build a viable venture, To seize a market opportunity(ies) [i.e. Availability of market], Potential room for growth and scalability	Yes	A means of survival, To make money, To impact lives, To be my own boss	It is safer to have a paid secure job than to start a business, I want to follow my parent's expectations, I do not think I have enough experience to start a business of my own	Yes	While in school	Agriculture, Food/Drinks, Finance, Commerce (Trading etc.), Community development
2018-03-16 08:16:59	Ahmadu Bello university	Nigeria	BSc	Year 4	Nursing science	20 - 24 years	1 year	1	To join other students enabling global change, The alignment with Sustainable Development Goals (SDG), To solve social problems, To learn and build my capacity	Research, Community engagment, Project implementation, Product development	Yes	To make global impact, To build a viable venture, To seize a market opportunity(ies) [i.e. Availability of market], Potential room for growth and scalability, Uniqueness of the project you are working on or experienced at the Hult competitions	Yes	To make money, To impact lives, To be my own boss	It has been my desire to build my career as an employee in a chosen field	Yes	While in school	Agriculture, Education, Health, ICT, Food/Drinks, Fashion, Community development
2018-03-16 08:17:52	University of Benin	Nigeria	BSc	Year 2	Physics	25 - 29 years	1 year	1	To join other students enabling global change, The alignment with Sustainable Development Goals (SDG), To compete for US$1 million, To solve social problems, To learn and build my capacity, The need for an extra curricular activity	Research, Scouting for sponsorship and/or partnership, Community engagment, Project implementation, Product development, Strategy and Innovation, Sales and Marketing, Media and publicity	Yes	To make global impact	Yes	To impact lives	This question is not for me. I want to be an entrepreneur	Yes	While in school	ICT, Energy, Space Exploration, Biotechnology.
2018-03-16 08:18:04	Xigma IOCE	Nigeria	BSc	Year 4	Structural engineering	20 - 24 years	1 year	1	To join other students enabling global change, To compete for US$1 million, To solve social problems, To learn and build my capacity	Project implementation, Product development	Maybe	Potential room for growth and scalability, Uniqueness of the project you are working on or experienced at the Hult competitions	Yes	To make money, To impact lives, To be my own boss	This question is not for me. I want to be an entrepreneur	No	After your First Degree	ICT
2018-03-16 08:19:40	University of Benin	Nigeria	BSc	Year 2	Geology	25 - 29 years	1 year	1	To join other students enabling global change, The alignment with Sustainable Development Goals (SDG), To compete for US$1 million, To solve social problems, To learn and build my capacity	Scouting for sponsorship and/or partnership, Project implementation, Product development, Strategy and Innovation, Media and publicity	Yes	To make global impact, To build a viable venture, To seize a market opportunity(ies) [i.e. Availability of market], Potential room for growth and scalability, Uniqueness of the project you are working on or experienced at the Hult competitions	Yes	To make money, To impact lives, To be my own boss	This question is not for me. I want to be an entrepreneur	Yes	While in school	Enviroment, Health, ICT, Community development
2018-03-16 08:19:54	BAYERO UNIVERSITY BUK	NIGERIA	BSc	Year 3	BUSINESS ADMINISTRATION	25 - 29 years	1 year	1	To solve social problems	Sales and Marketing	Yes	To build a viable venture	Yes	To impact lives, To be my own boss	This question is not for me. I want to be an entrepreneur	Yes	While in school	Food/Drinks, Fashion, Commerce (Trading etc.)
2018-03-16 08:20:45	Bayero University Kano	Nigeria	BSc	Year 5	Mechanical engineering	25 - 29 years	1 year	1	To join other students enabling global change, To learn and build my capacity	Research	Yes	Potential room for growth and scalability	Yes	To impact lives, To be my own boss	This question is not for me. I want to be an entrepreneur	No	After your First Degree	Agriculture, Education
2018-03-16 08:20:48	University of Benin	Nigeria	BSc	Year 4	Mechanical Engineering	20 - 24 years	1 year	1	To join other students enabling global change, To compete for US$1 million, To learn and build my capacity	Project implementation, Product development	Yes	To make global impact, To build a viable venture, Uniqueness of the project you are working on or experienced at the Hult competitions	Yes	A means of survival, To impact lives	This question is not for me. I want to be an entrepreneur	No	After your First Degree	ICT
2018-03-16 08:22:27	Catholic university Institute of Buea	Cameroon	BSc	Year 4	Marketing	20 - 24 years	1 year	1	To join other students enabling global change, The alignment with Sustainable Development Goals (SDG), To compete for US$1 million, To solve social problems	Research, Product development, Strategy and Innovation, Sales and Marketing	Yes	To seize a market opportunity(ies) [i.e. Availability of market], Passion for other fields other than my main field	Yes	To impact lives, To be my own boss	This question is not for me. I want to be an entrepreneur	Yes	While in school	Agriculture, Education, Food/Drinks, Commerce (Trading etc.)
2018-03-16 08:23:20	Landmark University	Nigeria	BSc	Year 1	Electrical and Information Engineering	15 - 19 years	1 year	1	To join other students enabling global change, To compete for US$1 million, To solve social problems	Research	Yes	To make global impact	Yes	To impact lives	Nil	No	While in school	ICT, Technology
2018-03-16 08:24:27	University of Benin	Nigeria	BSc	Year 4	Physics	20 - 24 years	1 year	1	To join other students enabling global change, The alignment with Sustainable Development Goals (SDG), To compete for US$1 million, To learn and build my capacity, The need for an extra curricular activity	Research, Scouting for sponsorship and/or partnership, Project implementation, Product development, Strategy and Innovation	Yes	To make global impact, To seize a market opportunity(ies) [i.e. Availability of market], Potential room for growth and scalability	Yes	A means of survival, To make money, To impact lives	This question is not for me. I want to be an entrepreneur	Yes	While in school	Agriculture, Education, Enviroment, Health, ICT, Commerce (Trading etc.), Community development
2018-03-16 08:24:37	Landmark University	Nigeria	BSc	Year 1	Computer Science	15 - 19 years	1 year	1	To join other students enabling global change, The alignment with Sustainable Development Goals (SDG), To solve social problems, To learn and build my capacity	Research, Community engagment, Sales and Marketing, Media and publicity	Yes	To make global impact, Potential room for growth and scalability	Yes	To make money, To impact lives	This question is not for me. I want to be an entrepreneur	No	While in school	Education, ICT, Community development
2018-03-16 08:26:23	Covenant University	Nigeria	BSc	Year 4	Economics	20 - 24 years	1 year	1	The alignment with Sustainable Development Goals (SDG), To solve social problems, To learn and build my capacity	Research, Scouting for sponsorship and/or partnership, Strategy and Innovation, Sales and Marketing	Yes	To make global impact	Yes	To impact lives	This question is not for me. I want to be an entrepreneur	Maybe	After your First Degree	Fashion
2018-03-16 08:28:04	LANDMARK UNIVERSITY	NIGERIA	BSc	Year 1	COMPUTER SCIENCE	15 - 19 years	1 year	1	To join other students enabling global change, To solve social problems, To learn and build my capacity	Research, Community engagment	Yes	To make global impact	Yes	To impact lives	This question is not for me. I want to be an entrepreneur	Yes	While in school	Agriculture, Education, ICT, Fashion
2018-03-16 08:28:30	Landmark University	Nigeria	BSc	Year 1	Computer Science	15 - 19 years	1 year	1	To join other students enabling global change, To compete for US$1 million, To solve social problems	Research, Scouting for sponsorship and/or partnership, Project implementation, Product development, Strategy and Innovation	Yes	To make global impact, To build a viable venture, Potential room for growth and scalability	Yes	To make money, To impact lives	This question is not for me. I want to be an entrepreneur	No	While in school	Agriculture, Education, Enviroment, Health, ICT, Entertainment, Community development
2018-03-16 08:29:28	YABA COLLEGE OF TECHNOLOGY	NIGERIA	BSc	Year 5	MECHANICAL ENGINEERING	20 - 24 years	1 year	1	To solve social problems	Project implementation, Product development, Strategy and Innovation, Sales and Marketing	Yes	To make global impact	Yes	To make money, To impact lives, To be my own boss	This question is not for me. I want to be an entrepreneur	No	After your First Degree	Agriculture, ICT
2018-03-16 08:29:32	Yaba college of Technology	Nigeria	BSc	Year 4	Mechanical engineering	25 - 29 years	1 year	1	To join other students enabling global change	Research	Yes	To make global impact	Yes	To impact lives	This question is not for me. I want to be an entrepreneur	Yes	After your First Degree	Agriculture, Sports
2018-03-16 08:29:34	Yaba college of technology	Nigeria	BSc	Year 5	Mechanical engineering	25 - 29 years	1 year	1	To solve social problems	Research	Yes	To seize a market opportunity(ies) [i.e. Availability of market]	Yes	To impact lives	This question is not for me. I want to be an entrepreneur	Yes	After your First Degree	Agriculture, Education
2018-03-16 08:32:01	YABA COLLEGE OF TECHNOLOGY	NIGERIA	BSc	Year 4	CIVIL ENGINEERING	20 - 24 years	1 year	1	To join other students enabling global change, The alignment with Sustainable Development Goals (SDG), To solve social problems, To learn and build my capacity	Scouting for sponsorship and/or partnership, Media and publicity	Yes	To make global impact, To build a viable venture, To seize a market opportunity(ies) [i.e. Availability of market], Potential room for growth and scalability	Yes	To make money, To impact lives	This question is not for me. I want to be an entrepreneur	Yes	While in school	Agriculture, Enviroment, ICT
2018-03-16 08:33:57	ODUNUGA ADESEWA LATEEFAT	NIGERIA	BSc	Year 4	MECHANICAL ENGINEERING	25 - 29 years	1 year	1	To join other students enabling global change, The alignment with Sustainable Development Goals (SDG), To solve social problems	Scouting for sponsorship and/or partnership	Yes	To make global impact, To build a viable venture	Yes	To make money, To impact lives	Nil	No	While in school	Education
2018-03-16 08:38:26	Hult international business school	UK	MSc	Year 1	MIB	20 - 24 years	1 year	1	To solve social problems	Product development, Strategy and Innovation	Yes	To make global impact	Yes	To impact lives	This question is not for me. I want to be an entrepreneur	No	Now	Agriculture, Education, Enviroment
2018-03-16 08:39:12	HULT INTERNATIONAL BUSINESS SCHOOL	UNITED KINGDOM	MSc	MSc 2	INTERNATIONAL BUSINESS	25 - 29 years	1 year	1	To join other students enabling global change, To solve social problems, To learn and build my capacity	Scouting for sponsorship and/or partnership, Project implementation, Sales and Marketing	Yes	To make global impact, Potential room for growth and scalability	Yes	To impact lives, To be my own boss	This question is not for me. I want to be an entrepreneur	Yes	While in school	Agriculture, Enviroment, Health, Food/Drinks, Commerce (Trading etc.), Entertainment, Community development, Tourism
2018-03-16 08:40:03	HULT International Business School	United Kingdom	MSc	MSc 1	MIB	20 - 24 years	1 year	1	To join other students enabling global change	Product development, Strategy and Innovation	Yes	To make global impact, To build a viable venture, Uniqueness of the project you are working on or experienced at the Hult competitions	Yes	To make money, To impact lives, To be my own boss	This question is not for me. I want to be an entrepreneur	No	After your MBA or MSc	Finance, Community development
2018-03-16 08:40:23	Hult International Business School	Nigeria	MSc	MSc 1	MIB	20 - 24 years	1 year	1	To solve social problems	Research, Community engagment, Project implementation, Product development, Strategy and Innovation	Yes	To make global impact	Yes	To make money	This question is not for me. I want to be an entrepreneur	Yes	After your MBA or MSc	Agriculture, Enviroment
2018-03-16 08:45:54	Obafemi Awolowo University	Nigeria	BSc	Year 4	Demography & Social Statistics	20 - 24 years	1 year	1	To solve social problems	Product development	Yes	To make global impact, To build a viable venture	Yes	A means of survival, To impact lives	This question is not for me. I want to be an entrepreneur	No	After your MBA or MSc	Agriculture, ICT, Finance
2018-03-16 08:46:01	Obafemi Awolowo University	Nigeria	BSc	Year 4	Accounting	20 - 24 years	1 year	None	The alignment with Sustainable Development Goals (SDG)	Sales and Marketing	Yes	To make global impact	Yes	To impact lives	This question is not for me. I want to be an entrepreneur	Yes	After your First Degree	Finance
2018-03-16 08:46:16	Obafemi Awolowo University	Nigeria	BSc	Year 4	Economics	20 - 24 years	1 year	None	To join other students enabling global change	Research	Yes	To build a viable venture	Yes	To be my own boss	This question is not for me. I want to be an entrepreneur	Yes	After your MBA or MSc	Food/Drinks
2018-03-16 09:09:11	University of ilorin, ilorin kwara state	Nigeria	BSc	Year 4	Mechanical Engineering	20 - 24 years	2 years	1	To learn and build my capacity	Product development	Yes	To make global impact	Yes	To be my own boss	This question is not for me. I want to be an entrepreneur	Yes	After your First Degree	ICT
2018-03-16 09:10:26	University of Ilorin	Nigeria	BSc	Year 4	Mechanical engineering	20 - 24 years	2 years	1	To join other students enabling global change, The alignment with Sustainable Development Goals (SDG), To compete for US$1 million, To solve social problems, To learn and build my capacity, The need for an extra curricular activity	Research, Scouting for sponsorship and/or partnership, Community engagment, Project implementation, Product development, Strategy and Innovation, Sales and Marketing	Yes	To make global impact, To build a viable venture, To seize a market opportunity(ies) [i.e. Availability of market], Potential room for growth and scalability	Yes	To impact lives, To be my own boss	This question is not for me. I want to be an entrepreneur	No	While in school	Agriculture, Health
2018-03-16 09:14:18	Ladoke Akintola University of Technology	Nigeria	BSc	Year 5	Biochemistry	20 - 24 years	1 year	1	To solve social problems	Project implementation	Yes	Uniqueness of the project you are working on or experienced at the Hult competitions	Yes	To impact lives	This question is not for me. I want to be an entrepreneur	Yes	While in school	Agriculture
2018-03-16 09:14:42	Ladoke Akintola University of Technology, Ogbomoso,Oyo state,Nigeria.	Nigeria	BSc	Year 5	Computer Science and Engineering	20 - 24 years	1 year	1	To solve social problems	Project implementation	Yes	To make global impact, To build a viable venture, Potential room for growth and scalability	Yes	To impact lives	It has been my desire to build my career as an employee in a chosen field	Yes	After your First Degree	Agriculture
2018-03-16 09:17:43	Covenant University	Nigeria	BSc	Year 5	Electrical and Electronics Engineering	20 - 24 years	1 year	None	To compete for US$1 million, To solve social problems, To learn and build my capacity	Research, Scouting for sponsorship and/or partnership, Product development, Strategy and Innovation	Yes	To make global impact, To build a viable venture, Uniqueness of the project you are working on or experienced at the Hult competitions	Yes	To make money, To impact lives	This question is not for me. I want to be an entrepreneur	Yes	After your First Degree	Agriculture, Energy
2018-03-16 09:21:20	Covenant University	Nigeria	BSc	Year 5	Electrical and Electronics Engineering	20 - 24 years	1 year	1	To join other students enabling global change, The alignment with Sustainable Development Goals (SDG), To solve social problems, To learn and build my capacity	Project implementation, Product development	Yes	To make global impact, To build a viable venture, To seize a market opportunity(ies) [i.e. Availability of market], Potential room for growth and scalability	Yes	To impact lives	This question is not for me. I want to be an entrepreneur	Yes	While in school	ICT, Finance, Commerce (Trading etc.)
2018-03-16 09:27:55	Bayero university,kano	Nigeria	BSc	Year 3	Accounting	20 - 24 years	1 year	1	To join other students enabling global change, The alignment with Sustainable Development Goals (SDG), To solve social problems, To learn and build my capacity, The need for an extra curricular activity, To attain impact in the school environment using students as a point of reach	campus bDirector	Yes	To make global impact, To build a viable venture, To seize a market opportunity(ies) [i.e. Availability of market], Potential room for growth and scalability, Uniqueness of the project you are working on or experienced at the Hult competitions	Yes	To impact lives, To discover,innovate and solve one of the world's toughest challenges	This question is not for me. I want to be an entrepreneur	Yes	While in school	Agriculture, Education, ICT, Commerce (Trading etc.), Community development
2018-03-16 09:37:38	Covenant University	Nigeria	BSc	Year 4	Computer and Management Information Sciences	20 - 24 years	2 years	1	To join other students enabling global change, The alignment with Sustainable Development Goals (SDG), To compete for US$1 million, To solve social problems, To learn and build my capacity	Research, Scouting for sponsorship and/or partnership, Project implementation, Product development, Strategy and Innovation	Yes	To make global impact, To build a viable venture, To seize a market opportunity(ies) [i.e. Availability of market], Potential room for growth and scalability, Uniqueness of the project you are working on or experienced at the Hult competitions	Yes	To make money, To impact lives	This question is not for me. I want to be an entrepreneur	Yes	While in school	Agriculture, Education, Finance, Fashion
2018-03-16 09:40:21	Covenant University	Nigeria	BSc	Year 4	Computer and Management Information Science	20 - 24 years	2 years	1	To solve social problems, To learn and build my capacity, The need for an extra curricular activity	Research, Project implementation, Product development	Yes	To make global impact	Yes	To impact lives	This question is not for me. I want to be an entrepreneur	Yes	After your First Degree	ICT, Fashion, Community development
2018-03-16 09:57:07	University of Ibadan	Nigeria	BSc	Year 4	Communication and Language Arts	25 - 29 years	2 years	None	The alignment with Sustainable Development Goals (SDG), To compete for US$1 million, To solve social problems, To learn and build my capacity	Scouting for sponsorship and/or partnership, Sales and Marketing	Yes	To make global impact, To seize a market opportunity(ies) [i.e. Availability of market]	Yes	To make money, To impact lives, To be my own boss	This question is not for me. I want to be an entrepreneur	Yes	After your First Degree	Food/Drinks, Community development
2018-03-16 10:01:08	Covenant University	Nigeria	BSc	Year 4	Computer and Information	20 - 24 years	2 years	1	To join other students enabling global change, To solve social problems, To learn and build my capacity	Research, Project implementation, Product development	Yes	To make global impact, To build a viable venture, Potential room for growth and scalability	Yes	To make money, To impact lives	This question is not for me. I want to be an entrepreneur	Yes	After your First Degree	ICT, Fashion, Community development
2018-03-16 10:05:49	Covenant university	Nigeria	BSc	Year 5	Electircal and Information engineering	20 - 24 years	1 year	1	To learn and build my capacity	Project implementation	Yes	To seize a market opportunity(ies) [i.e. Availability of market]	Yes	To impact lives	This question is not for me. I want to be an entrepreneur	Yes	After your First Degree	Agriculture
2018-03-16 10:11:30	university of ibadan	nigeria	BSc	Year 5	Agricultural Engineering	20 - 24 years	2 years	2	To join other students enabling global change, To compete for US$1 million, To solve social problems, To learn and build my capacity	Strategy and Innovation, Media and publicity	Yes	To make global impact, To build a viable venture, To seize a market opportunity(ies) [i.e. Availability of market], Potential room for growth and scalability, Uniqueness of the project you are working on or experienced at the Hult competitions	Yes	To make money, To impact lives	This question is not for me. I want to be an entrepreneur	Yes	While in school	Agriculture, Health, ICT
2018-03-16 10:18:41	university of ibadan	Nigeria	MSc	MSc 1	Environmental Statistic	25 - 29 years	1 year	1	To solve social problems, To learn and build my capacity, The need for an extra curricular activity	Research, Product development, statistical analysis	Yes	To build a viable venture, To seize a market opportunity(ies) [i.e. Availability of market], To change my story	Yes	A means of survival, To be my own boss	This question is not for me. I want to be an entrepreneur	Yes	While in school	Agriculture, ICT, Commerce (Trading etc.), waste energy
2018-03-16 10:25:39	university of ibadan	nigeria	MSc	MSc 1	peace and strategic studies	25 - 29 years	1 year	1	To join other students enabling global change, To compete for US$1 million, To solve social problems, To learn and build my capacity	Community engagment, Project implementation	Yes	To make global impact, To build a viable venture, To seize a market opportunity(ies) [i.e. Availability of market], Potential room for growth and scalability, Uniqueness of the project you are working on or experienced at the Hult competitions	Yes	A means of survival, To make money, To impact lives	This question is not for me. I want to be an entrepreneur	Yes	While in school	Agriculture, Enviroment
2018-03-16 10:28:42	Enugu state University of science and technology	Nigeria	BSc	Year 4	Psychology	20 - 24 years	1 year	1	To learn and build my capacity	Strategy and Innovation	Yes	Potential room for growth and scalability	Yes	To impact lives	This question is not for me. I want to be an entrepreneur	Yes	While in school	Agriculture, Education, Food/Drinks
2018-03-16 10:29:07	Enugu State University of Science and Technology.	Nigeria	BSc	Year 4	Psychology	20 - 24 years	1 year	1	To join other students enabling global change, To solve social problems, To learn and build my capacity	Research, Scouting for sponsorship and/or partnership, Strategy and Innovation	Yes	To make global impact	Yes	To impact lives, To be my own boss	This question is not for me. I want to be an entrepreneur	Yes	I have begun my journey as an entrepreneur. I make hair, store and sell grains, I volunteer as a tutor in my school, the list is endless.	Agriculture, Education, Fashion
2018-03-16 10:31:48	enugu state university of science and technology	nigeria	BSc	Year 3	biochemistry	15 - 19 years	1 year	none	To join other students enabling global change, To solve social problems, To learn and build my capacity	campus director	Yes	To make global impact, To build a viable venture, Potential room for growth and scalability	Yes	To make money, To impact lives	This question is not for me. I want to be an entrepreneur	Yes	While in school	Fashion, Entertainment
2018-03-16 10:58:14	Lagos State University	Nigeria	BSc	Year 2	Chemistry	25 - 29 years	1 year	1	To join other students enabling global change, The alignment with Sustainable Development Goals (SDG), To compete for US$1 million, To solve social problems, To learn and build my capacity	Research, Community engagment, Strategy and Innovation, Sales and Marketing, Media and publicity	Yes	To make global impact, To build a viable venture, To seize a market opportunity(ies) [i.e. Availability of market], Potential room for growth and scalability, Uniqueness of the project you are working on or experienced at the Hult competitions	Yes	To impact lives, To be my own boss	This question is not for me. I want to be an entrepreneur	Yes	While in school	Enviroment, ICT
2018-03-16 11:01:57	Laos State University	Nigeria	BSc	Year 4	Industrial Relations and Personnel Management	20 - 24 years	1 year	1	To join other students enabling global change, To solve social problems	Research, Scouting for sponsorship and/or partnership, Media and publicity	Yes	To make global impact, Potential room for growth and scalability	Yes	To impact lives, To be my own boss	This question is not for me. I want to be an entrepreneur	Yes	While in school	Enviroment, ICT, Sports, Community development
2018-03-16 11:02:01	LAGOS STATE UNIVERSITY	NIGERIA	BSc	Year 5	DENTISTRY AND DENTAL SURGERY	20 - 24 years	3 years	2	To join other students enabling global change, The alignment with Sustainable Development Goals (SDG), To solve social problems, To learn and build my capacity	Research, Project implementation, Product development, Strategy and Innovation	Yes	To make global impact, To build a viable venture, To seize a market opportunity(ies) [i.e. Availability of market], Potential room for growth and scalability	Yes	To impact lives, CREATE SOLUTION TO SOME PROBLEMS	This question is not for me. I want to be an entrepreneur	Yes	While in school	Agriculture, Enviroment, Health, Community development

## Sheet: Sheet2
Name of Institution	Country	Programme	Level	Department of study	Age range	For how many years have you been participating in Hult Prize (whether in your institution, before or after)?	How many Hult Prize Regional competitions have been involved in?	What's your reason for participating in the Hult Prize?	What role(s) do you play on your team in your Hult Prize participation?	With respect to previous and present Hult Prize project(s) you were involved in, would you be willing to start any personal business?	If yes, why?	Do you desire to be an entrepreneur?	If yes, Why?	If no, Why?	Were you involved in any entrepreneurial venture before joining the Hult Prize Challenge	When do you want to start or begin your journey as an entrepreneur?	In what field(s) would you like to be an entrepreneur, own and run a business?
American University of Nigeria	Nigeria	BSc	Year 2	Computer Science	20 - 24 years	1 year	1	To join other students enabling global change, The need for an extra curricular activity	Volunteer	Yes	To seize a market opportunity(ies) [i.e. Availability of market], Potential room for growth and scalability	Yes	To make money, To impact lives, To be my own boss	This question is not for me. I want to be an entrepreneur	Yes	After your First Degree	Education, Health, ICT, Tourism
Gbadamosi Olaitan	Nigeria	BSc	Year 5	Chemical Engineering	20 - 24 years	1 year	1	To solve social problems, To learn and build my capacity	Research, Strategy and Innovation	Yes	To make global impact, To build a viable venture, To seize a market opportunity(ies) [i.e. Availability of market], Potential room for growth and scalability	Yes	To impact lives	nil	No	While in school	Education, Energy
Covenant University	Nigeria	MSc	Year 2	Business and Marketing	20 - 24 years	1 year	1	To join other students enabling global change, To solve social problems, To learn and build my capacity	Research, Project implementation, Sales and Marketing	Yes	To make global impact, To build a viable venture, To seize a market opportunity(ies) [i.e. Availability of market]	Yes	A means of survival, To make money, To impact lives	N/A	Yes	While in school	Education, Commerce (Trading etc.), Community development
Covenant University	Nigeria	MSc	MSc 2	Architecture	20 - 24 years	2 years	1	The alignment with Sustainable Development Goals (SDG), To solve social problems	Product development, Strategy and Innovation, Media and publicity	Yes	To make global impact	Yes	To impact lives	Yes	Yes	While in school	Education, Enviroment, Entertainment, Sports
Federal University of Technology Akure	Nigeria	BSc	Year 2	Computer Science	15 - 19 years	1 year	1	To join other students enabling global change, The alignment with Sustainable Development Goals (SDG), To compete for US$1 million, To solve social problems, To learn and build my capacity	Research, Project implementation, Product development, Strategy and Innovation	Yes	To make global impact, To build a viable venture	Yes	To impact lives	This question is not for me. I want to be an entrepreneur	No	While in school	ICT
Federal University of Technology Akure	Nigeria	BSc	Year 2	Computer Science	15 - 19 years	1 year	1	To solve social problems	Strategy and Innovation	Maybe	To build a viable venture	Yes	To be my own boss	This question is not for me. I want to be an entrepreneur	No	While in school	Education
Federal University of Technology Akure	Nigeria	BSc	Year 2	Computer Science	15 - 19 years	1 year	1	To solve social problems, The need for an extra curricular activity	Sales and Marketing	Yes	Uniqueness of the project you are working on or experienced at the Hult competitions	Yes	To impact lives	This question is not for me. I want to be an entrepreneur	No	While in school	ICT
Federal University of Technology Akure	Nigeria	BSc	Year 5	Transport Management Technology	20 - 24 years	2 years	0	The alignment with Sustainable Development Goals (SDG), To solve social problems	Project implementation, Product development, Strategy and Innovation, Media and publicity	Yes	To make global impact, To build a viable venture, To seize a market opportunity(ies) [i.e. Availability of market], Uniqueness of the project you are working on or experienced at the Hult competitions	Yes	To make money, To impact lives	No	Yes	While in school	Agriculture, Manufacturing
Federal University of Technology Akure	Nigeria	BSc	Year 5	Transport Management Technology	20 - 24 years	2 years	1	To join other students enabling global change, The alignment with Sustainable Development Goals (SDG), To compete for US$1 million, To solve social problems, To learn and build my capacity	Research, Scouting for sponsorship and/or partnership, Product development, Strategy and Innovation, Media and publicity	Yes	To make global impact, To build a viable venture, To seize a market opportunity(ies) [i.e. Availability of market], Potential room for growth and scalability, Uniqueness of the project you are working on or experienced at the Hult competitions	Yes	To make money, To impact lives	This question is not for me. I want to be an entrepreneur	Yes	While in school	Agriculture, Enviroment, ICT
Ahmadu Bello University Zaria	Nigeria	MSc	Year 2	Science	30 - 34 years	1 year	1	To join other students enabling global change, To compete for US$1 million	Project implementation, Strategy and Innovation	Yes	To build a viable venture	Yes	To impact lives	It is an opportunity to create value for people	No	While in school	Education
Ahmadu Bello University Zaria	Nigeria	MSc	MSc 2	Science	25 - 29 years	1 year	1	To join other students enabling global change, To compete for US$1 million, To solve social problems, To learn and build my capacity	Research, Project implementation, Product development	Yes	To make global impact	Yes	To make money, To impact lives	This question is not for me. I want to be an entrepreneur	No	While in school	Agriculture, Education, Community development
Ahmadu Bello University Zaria	Nigeria	MSc	MSc 2	Science	30 - 34 years	1 year	1	To join other students enabling global change, To compete for US$1 million, To solve social problems, To learn and build my capacity	Sales and Marketing, Media and publicity	Yes	To make global impact, To build a viable venture, Potential room for growth and scalability	Yes	To make money, To impact lives, To be my own boss	This question is not for me. I want to be an entrepreneur	Yes	While in school	Agriculture, Education, Entertainment
Federal University of Technology Akure	Nigeria	BSc	Year 5	Mechanical Engineering	20 - 24 years	1 year	1	To join other students enabling global change, To solve social problems, To learn and build my capacity	Project implementation	Yes	To make global impact, To build a viable venture, To seize a market opportunity(ies) [i.e. Availability of market], Potential room for growth and scalability	Yes	To impact lives	This question is not for me. I want to be an entrepreneur	No	While in school	Agriculture, Enviroment, Health, Manufacturing
Ahmadu Bello University Zaria	Nigeria	MSc	Year 2	Science	25 - 29 years	1 year	1	To join other students enabling global change, The alignment with Sustainable Development Goals (SDG), To compete for US$1 million, To solve social problems, To learn and build my capacity	Research, Strategy and Innovation	Yes	To build a viable venture, To seize a market opportunity(ies) [i.e. Availability of market], Potential room for growth and scalability	Yes	To make money, To impact lives, To be my own boss	nil	No	While in school	Agriculture, Education
University of Nigeria Nsukka	Nigeria	BSc	Year 4	Metallurgical and Materials Engineering	20 - 24 years	1 year	1	To solve social problems	Strategy and Innovation, Sales and Marketing	Yes	To build a viable venture	Yes	To impact lives	This question is not for me. I want to be an entrepreneur	Yes	While in school	ICT
University of Nigeria Nsukka	Nigeria	BSc	Year 4	Metallurgical and Materials Engineering	20 - 24 years	1 year	1	To solve social problems	Product development	Yes	To seize a market opportunity(ies) [i.e. Availability of market]	Yes	To impact lives	I do not think I have enough experience to start a business of my own	Yes	After your First Degree	Fashion
Federal University of Technology Akure	Nigeria	BSc	Year 5	Agriculture	20 - 24 years	2 years	1	To join other students enabling global change, To solve social problems, To learn and build my capacity	Scouting for sponsorship and/or partnership, Community engagment, Strategy and Innovation, Sales and Marketing, Media and publicity	Yes	To make global impact, Potential room for growth and scalability, Uniqueness of the project you are working on or experienced at the Hult competitions	Yes	To impact lives	This question is not for me. I want to be an entrepreneur	No	While in school	Agriculture
Lagos State University	Nigeria	BSc	Year 3	Sports and Health Education	20 - 24 years	1 year	1	To solve social problems	Strategy and Innovation	Yes	To make global impact	Yes	To impact lives	This question is not for me. I want to be an entrepreneur	Yes	While in school	Education, Enviroment, Health, Sports
University of Ilorin	Nigeria	BSc	Year 4	Medicine	20 - 24 years	1 year	1	To join other students enabling global change, To learn and build my capacity	Research, Product development	Yes	To make global impact, To seize a market opportunity(ies) [i.e. Availability of market], Uniqueness of the project you are working on or experienced at the Hult competitions	Yes	To impact lives, To be my own boss	This question is not for me. I want to be an entrepreneur	Yes	After your First Degree	Agriculture, Health, ICT
Lagos State University	Nigeria	BSc	Year 4	Philosophy	20 - 24 years	1 year	1	To join other students enabling global change	Research	Yes	To make global impact	Yes	To impact lives	This question is not for me. I want to be an entrepreneur	Yes	After your First Degree	Agriculture, Enviroment, Food/Drinks, Fashion, Tourism
University of Nigeria Nsukka	Nigeria	BSc	Year 2	Agriculture	20 - 24 years	1 year	1	The alignment with Sustainable Development Goals (SDG), To solve social problems	Research, Product development	Yes	To make global impact, To build a viable venture	Yes	To impact lives	This question is not for me. I want to be an entrepreneur	No	While in school	Agriculture, Health, Community development
Ladoke Akintola University of Technology	Nigeria	BSc	Year 4	Agriculture	20 - 24 years	1 year	1	The alignment with Sustainable Development Goals (SDG), To solve social problems	Project implementation	Yes	To make global impact, To seize a market opportunity(ies) [i.e. Availability of market]	Yes	To impact lives	This question is not for me. I want to be an entrepreneur	No	While in school	Agriculture, Food/Drinks
Federal University of Technology Akure	Nigeria	BSc	Year 5	Geology	20 - 24 years	1 year	1	To join other students enabling global change, The alignment with Sustainable Development Goals (SDG), To compete for US$1 million	Sales and Marketing	Yes	To make global impact, To build a viable venture	Yes	To impact lives	This question is not for me. I want to be an entrepreneur	Yes	While in school	Agriculture, ICT, Commerce (Trading etc.)
Lagos State University	Nigeria	BSc	Year 3	Medicine	30 - 34 years	1 year	1	To solve social problems	Project implementation	Yes	To make global impact	Yes	To impact lives	It has been my desire to build my career as an employee in a chosen field	Yes	While in school	Health
Ladoke Akintola University of Technology	Nigeria	BSc	Year 4	Urban and Regional Planning	20 - 24 years	1 year	1	The alignment with Sustainable Development Goals (SDG), To solve social problems, To learn and build my capacity	Product development, Strategy and Innovation	Yes	To make global impact, To build a viable venture	Yes	To impact lives	This question is not for me. I want to be an entrepreneur	No	While in school	Agriculture, Food/Drinks
Kaduna Polytechnic	Nigeria	BSc	Year 2	Accountancy	20 - 24 years	1 year	1	To join other students enabling global change, The alignment with Sustainable Development Goals (SDG), To solve social problems, To learn and build my capacity	Community engagment, Strategy and Innovation	Yes	To make global impact, Uniqueness of the project you are working on or experienced at the Hult competitions	Yes	To make money, To impact lives, To be my own boss	This question is not for me. I want to be an entrepreneur	Yes	While in school	ICT, Finance, Community development
Ladoke Akintola University of Technology	Nigeria	BSc	Year 3	Physics	20 - 24 years	1 year	1	The alignment with Sustainable Development Goals (SDG), To solve social problems, To learn and build my capacity	Research, Strategy and Innovation, Media and publicity	Yes	To make global impact	Yes	To impact lives	This question is not for me. I want to be an entrepreneur	Yes	While in school	Agriculture
Kaduna Polytechnic	Nigeria	BSc	Year 4	Business and Marketing	20 - 24 years	1 year	1	To join other students enabling global change, The alignment with Sustainable Development Goals (SDG), To compete for US$1 million, To solve social problems, To learn and build my capacity	Research, Scouting for sponsorship and/or partnership, Community engagment, Project implementation	Yes	To make global impact, To build a viable venture, Potential room for growth and scalability, Uniqueness of the project you are working on or experienced at the Hult competitions	Yes	To make money, To impact lives, To be my own boss	This question is not for me. I want to be an entrepreneur	Yes	While in school	Education, Enviroment, Health, Food/Drinks, Community development
Kaduna Polytechnic	Nigeria	BSc	Year 4	Social Development	20 - 24 years	1 year	1	To join other students enabling global change, The alignment with Sustainable Development Goals (SDG), To compete for US$1 million, To solve social problems, To learn and build my capacity	Media and publicity	Yes	To make global impact	Yes	To impact lives	This question is not for me. I want to be an entrepreneur	Yes	While in school	Enviroment, ICT, Fashion
Kwame Nkrumah University of Science and Technology	Ghana	BSc	Year 4	Agriculture	25 - 29 years	1 year	1	To solve social problems	Sales and Marketing	Yes	To make global impact	Yes	To impact lives	This question is not for me. I want to be an entrepreneur	Yes	After your First Degree	Agriculture
Kwame Nkrumah University of Science and Technology	Ghana	BSc	Year 2	Agriculture	15 - 19 years	1 year	1	To join other students enabling global change	Scouting for sponsorship and/or partnership	Yes	To make global impact	Yes	To impact lives	It has been my desire to build my career as an employee in a chosen field	Yes	While in school	Agriculture
Kwame Nkrumah University of Science and Technology	Ghana	BSc	Year 2	Agriculture	20 - 24 years	1 year	1	To join other students enabling global change	Research	Yes	To make global impact	Yes	To impact lives	This question is not for me. I want to be an entrepreneur	No	While in school	Agriculture
Cavendish University Uganda	Uganda	MSc	Year 2	Science	30 - 34 years	1 year	1	To join other students enabling global change, The alignment with Sustainable Development Goals (SDG), To compete for US$1 million, To solve social problems	Research, Scouting for sponsorship and/or partnership, Project implementation	Yes	To make global impact, To build a viable venture, To seize a market opportunity(ies) [i.e. Availability of market], Potential room for growth and scalability	Yes	To impact lives, To be my own boss	N/A	No	While in school	Agriculture, Education, Enviroment, Health, ICT, Community development
Cavendish University Uganda	Uganda	BSc	Year 3	Telecommunications	30 - 34 years	1 year	1	To join other students enabling global change, The alignment with Sustainable Development Goals (SDG), To solve social problems	Research, Strategy and Innovation	Yes	To make global impact, Potential room for growth and scalability	Yes	To impact lives	This question is not for me. I want to be an entrepreneur	No	While in school	Agriculture, Education, Enviroment, Health
Cavendish University Uganda	Uganda	BSc	Year 4	engineering	25 - 29 years	1 year	1	To join other students enabling global change, The alignment with Sustainable Development Goals (SDG), To compete for US$1 million, To solve social problems	Research, Scouting for sponsorship and/or partnership, Media and publicity	Yes	To make global impact, To build a viable venture	Yes	A means of survival, To impact lives	I want to follow my parent's expectations	Yes	While in school	Agriculture, Education, Enviroment
University of Nottingham	United Kingdom	PhD	Year 2	Medicine	25 - 29 years	1 year	1	To join other students enabling global change, The alignment with Sustainable Development Goals (SDG), To compete for US$1 million, To solve social problems, To learn and build my capacity	Research, Scouting for sponsorship and/or partnership, Product development, Strategy and Innovation	Yes	To make global impact, To build a viable venture, To seize a market opportunity(ies) [i.e. Availability of market], Potential room for growth and scalability, Uniqueness of the project you are working on or experienced at the Hult competitions	Yes	To impact lives	This question is not for me. I want to be an entrepreneur	Yes	While in school	Education, Enviroment, Health, Community development, Electricity
University of Nottingham	United Kingdom	PhD	Year 4	Business and Management	30 - 34 years	1 year	1	The alignment with Sustainable Development Goals (SDG), To compete for US$1 million	Product development	Yes	To make global impact, To build a viable venture, To seize a market opportunity(ies) [i.e. Availability of market], Uniqueness of the project you are working on or experienced at the Hult competitions	Yes	To impact lives	This question is not for me. I want to be an entrepreneur	Yes	While in school	Enviroment
University of Nottingham	United Kingdom	MSc	MSc 1	Business and Management	25 - 29 years	1 year	1	To join other students enabling global change, The alignment with Sustainable Development Goals (SDG), To compete for US$1 million, To solve social problems, To learn and build my capacity	Project implementation, Product development, Strategy and Innovation, Sales and Marketing, Media and publicity	Yes	To make global impact, To build a viable venture, Potential room for growth and scalability, Uniqueness of the project you are working on or experienced at the Hult competitions	Yes	To make money, To impact lives	This question is not for me. I want to be an entrepreneur	Yes	While in school	Enviroment, Electricity
Catholic University Institute of Buea	Cameroon	BSc	Year 4	Chemical Engineering	20 - 24 years	1 year	1	To join other students enabling global change, To compete for US$1 million, To solve social problems, The need for an extra curricular activity	Product development, Strategy and Innovation, Sales and Marketing	Yes	To make global impact	Yes	To impact lives, To be my own boss	This question is not for me. I want to be an entrepreneur	Yes	While in school	Agriculture, Enviroment, Health, Community development
Ladoke Akintola University of Technology	Nigeria	BSc	Year 5	Medicine	20 - 24 years	1 year	0	To solve social problems	Research, Sales and Marketing	Yes	To make global impact	Yes	To impact lives	This question is not for me. I want to be an entrepreneur	Yes	While in school	Health
Caleb University Lagos	Nigeria	MSc	Year 2	Architecture	20 - 24 years	1 year	1	To join other students enabling global change, The alignment with Sustainable Development Goals (SDG), To compete for US$1 million, To learn and build my capacity	Scouting for sponsorship and/or partnership, Community engagment, Media and publicity	Yes	To make global impact	Yes	To impact lives	This question is not for me. I want to be an entrepreneur	Yes	While in school	Community development
University of Benin	Nigeria	BSc	Year 4	Mechanical Engineering	20 - 24 years	1 year	0	To join other students enabling global change, The alignment with Sustainable Development Goals (SDG), To solve social problems, To learn and build my capacity, The need for an extra curricular activity	Research, Scouting for sponsorship and/or partnership, Community engagment, Strategy and Innovation	Yes	To make global impact, Potential room for growth and scalability	Yes	To impact lives	This question is not for me. I want to be an entrepreneur	Yes	While in school	Education, ICT
Catholic University Institute of Buea	Cameroon	BSc	Year 4	Civil Engineering	20 - 24 years	1 year	1	To join other students enabling global change, The alignment with Sustainable Development Goals (SDG), To solve social problems, To learn and build my capacity	Research, Scouting for sponsorship and/or partnership, Community engagment, Project implementation, Product development, Strategy and Innovation	Yes	To make global impact, To build a viable venture, Uniqueness of the project you are working on or experienced at the Hult competitions	Yes	A means of survival, To impact lives	This question is not for me. I want to be an entrepreneur	Yes	While in school	Agriculture, Education, Enviroment, Health, Community development
Caleb University Lagos	Nigeria	BSc	Year 3	Economics	20 - 24 years	1 year	1	To solve social problems	Product development	Yes	To seize a market opportunity(ies) [i.e. Availability of market]	Yes	To impact lives	Nil	No	After your MBA or MSc	Commerce (Trading etc.)
Caleb University Lagos	Nigeria	BSc	Year 3	Economics	20 - 24 years	1 year	1	To solve social problems	Community engagment, Project implementation, Strategy and Innovation	Yes	To make global impact	Yes	To impact lives	This question is not for me. I want to be an entrepreneur	Yes	While in school	Agriculture, Education, Commerce (Trading etc.)
Caleb University Lagos	Nigeria	BSc	Year 3	Accountancy	15 - 19 years	1 year	1	To solve social problems	Product development	Yes	To make global impact	Yes	To impact lives	Nil	No	After your First Degree	Agriculture
Ahmadu Bello University Zaria	Nigeria	PhD	PhD year 1	Computer Science	35 years and above	1 year	0	To join other students enabling global change, The alignment with Sustainable Development Goals (SDG), To compete for US$1 million, To solve social problems, To learn and build my capacity, The need for an extra curricular activity	Research, Scouting for sponsorship and/or partnership, Community engagment, Project implementation, Product development, Strategy and Innovation, Sales and Marketing	Yes	To make global impact	Yes	A means of survival, To make money, To impact lives, To be my own boss	This question is not for me. I want to be an entrepreneur	Yes	While in school	ICT
Catholic University Institute of Buea	Cameroon	BSc	Year 4	Chemical Engineering	20 - 24 years	1 year	1	To join other students enabling global change, The alignment with Sustainable Development Goals (SDG), To solve social problems, To learn and build my capacity	Research, Scouting for sponsorship and/or partnership, Project implementation, Product development, Strategy and Innovation	Yes	To make global impact, To build a viable venture, Uniqueness of the project you are working on or experienced at the Hult competitions	Yes	To impact lives	This question is not for me. I want to be an entrepreneur	Yes	While in school	Agriculture, Education, Enviroment, Health
University	Nigeria	BSc	Year 4	Mathematics	20 - 24 years	1 year	0	To join other students enabling global change, The alignment with Sustainable Development Goals (SDG), To compete for US$1 million, To solve social problems, To learn and build my capacity, The need for an extra curricular activity	Research	Yes	To make global impact	Maybe	To impact lives	This question is not for me. I want to be an entrepreneur	Yes	After PhD	Education
University of Benin	Nigeria	BSc	Year 3	Production Engineering	20 - 24 years	1 year	1	To join other students enabling global change, To compete for US$1 million, To solve social problems, To learn and build my capacity	Research, Community engagment, Project implementation	Yes	To make global impact, To build a viable venture, To seize a market opportunity(ies) [i.e. Availability of market]	Yes	To make money, To impact lives, To be my own boss	This question is not for me. I want to be an entrepreneur	Yes	While in school	ICT
Erhabor Benjamin osaofona	Nigeria	BSc	Year 4	Electrical Engineering	20 - 24 years	1 year	1	To join other students enabling global change	Product development, Strategy and Innovation	Yes	To make global impact	Yes	To impact lives	This question is not for me. I want to be an entrepreneur	Yes	While in school	Agriculture, ICT, Community development
University of Benin	Nigeria	BSc	Year 4	Mechanical Engineering	20 - 24 years	1 year	1	To join other students enabling global change, To solve social problems, To learn and build my capacity	Community engagment, Project implementation, Product development, Strategy and Innovation	Yes	To seize a market opportunity(ies) [i.e. Availability of market]	Yes	To make money, To impact lives	This question is not for me. I want to be an entrepreneur	No	After your First Degree	Education, ICT
University of Benin	Nigeria	BSc	Year 4	Religions	20 - 24 years	1 year	1	To join other students enabling global change, The alignment with Sustainable Development Goals (SDG), To compete for US$1 million, The need for an extra curricular activity	Sales and Marketing, Media and publicity	Yes	To make global impact, Potential room for growth and scalability	Yes	To impact lives, To be my own boss	This question is not for me. I want to be an entrepreneur	No	After your First Degree	Education, Community development
University of Benin	Nigeria	BSc	Year 4	Physiology	15 - 19 years	1 year	1	The alignment with Sustainable Development Goals (SDG)	Research, Scouting for sponsorship and/or partnership, Community engagment, Project implementation, Product development, Strategy and Innovation, Sales and Marketing, Media and publicity	Yes	To make global impact	Yes	To impact lives	This question is not for me. I want to be an entrepreneur	Yes	While in school	Education, Enviroment, Health, ICT, Community development
Bayero University Kano	Nigeria	BSc	Year 5	Mechanical Engineering	30 - 34 years	1 year	1	The alignment with Sustainable Development Goals (SDG)	Strategy and Innovation	Yes	To make global impact	Yes	To impact lives	This question is not for me. I want to be an entrepreneur	Yes	While in school	Agriculture, Health, Commerce (Trading etc.)
Catholic University Institute of Buea	Cameroon	BSc	Year 4	Accountancy	20 - 24 years	1 year	1	The alignment with Sustainable Development Goals (SDG), To compete for US$1 million, To solve social problems	Research, Community engagment, Project implementation, Product development, Strategy and Innovation, Media and publicity	Yes	To build a viable venture, To seize a market opportunity(ies) [i.e. Availability of market], Potential room for growth and scalability	Yes	A means of survival, To make money, To impact lives, To be my own boss	It is safer to have a paid secure job than to start a business, I want to follow my parent's expectations, I do not think I have enough experience to start a business of my own	Yes	While in school	Agriculture, Food/Drinks, Finance, Commerce (Trading etc.), Community development
Ahmadu Bello University Zaria	Nigeria	BSc	Year 4	Medicine	20 - 24 years	1 year	1	To join other students enabling global change, The alignment with Sustainable Development Goals (SDG), To solve social problems, To learn and build my capacity	Research, Community engagment, Project implementation, Product development	Yes	To make global impact, To build a viable venture, To seize a market opportunity(ies) [i.e. Availability of market], Potential room for growth and scalability, Uniqueness of the project you are working on or experienced at the Hult competitions	Yes	To make money, To impact lives, To be my own boss	It has been my desire to build my career as an employee in a chosen field	Yes	While in school	Agriculture, Education, Health, ICT, Food/Drinks, Fashion, Community development
University of Benin	Nigeria	BSc	Year 2	Physics	25 - 29 years	1 year	1	To join other students enabling global change, The alignment with Sustainable Development Goals (SDG), To compete for US$1 million, To solve social problems, To learn and build my capacity, The need for an extra curricular activity	Research, Scouting for sponsorship and/or partnership, Community engagment, Project implementation, Product development, Strategy and Innovation, Sales and Marketing, Media and publicity	Yes	To make global impact	Yes	To impact lives	This question is not for me. I want to be an entrepreneur	Yes	While in school	ICT, Energy, Space Exploration, Biotechnology.
Xigma IOCE	Nigeria	BSc	Year 4	Structural engineering	20 - 24 years	1 year	1	To join other students enabling global change, To compete for US$1 million, To solve social problems, To learn and build my capacity	Project implementation, Product development	Maybe	Potential room for growth and scalability, Uniqueness of the project you are working on or experienced at the Hult competitions	Yes	To make money, To impact lives, To be my own boss	This question is not for me. I want to be an entrepreneur	No	After your First Degree	ICT
University of Benin	Nigeria	BSc	Year 2	Geology	25 - 29 years	1 year	1	To join other students enabling global change, The alignment with Sustainable Development Goals (SDG), To compete for US$1 million, To solve social problems, To learn and build my capacity	Scouting for sponsorship and/or partnership, Project implementation, Product development, Strategy and Innovation, Media and publicity	Yes	To make global impact, To build a viable venture, To seize a market opportunity(ies) [i.e. Availability of market], Potential room for growth and scalability, Uniqueness of the project you are working on or experienced at the Hult competitions	Yes	To make money, To impact lives, To be my own boss	This question is not for me. I want to be an entrepreneur	Yes	While in school	Enviroment, Health, ICT, Community development
Bayero University Kano	Nigeria	BSc	Year 3	Business and Marketing	25 - 29 years	1 year	1	To solve social problems	Sales and Marketing	Yes	To build a viable venture	Yes	To impact lives, To be my own boss	This question is not for me. I want to be an entrepreneur	Yes	While in school	Food/Drinks, Fashion, Commerce (Trading etc.)
Bayero University Kano	Nigeria	BSc	Year 5	Mechanical Engineering	25 - 29 years	1 year	1	To join other students enabling global change, To learn and build my capacity	Research	Yes	Potential room for growth and scalability	Yes	To impact lives, To be my own boss	This question is not for me. I want to be an entrepreneur	No	After your First Degree	Agriculture, Education
University of Benin	Nigeria	BSc	Year 4	Mechanical Engineering	20 - 24 years	1 year	1	To join other students enabling global change, To compete for US$1 million, To learn and build my capacity	Project implementation, Product development	Yes	To make global impact, To build a viable venture, Uniqueness of the project you are working on or experienced at the Hult competitions	Yes	A means of survival, To impact lives	This question is not for me. I want to be an entrepreneur	No	After your First Degree	ICT
Catholic University Institute of Buea	Cameroon	BSc	Year 4	Business and Marketing	20 - 24 years	1 year	1	To join other students enabling global change, The alignment with Sustainable Development Goals (SDG), To compete for US$1 million, To solve social problems	Research, Product development, Strategy and Innovation, Sales and Marketing	Yes	To seize a market opportunity(ies) [i.e. Availability of market], Passion for other fields other than my main field	Yes	To impact lives, To be my own boss	This question is not for me. I want to be an entrepreneur	Yes	While in school	Agriculture, Education, Food/Drinks, Commerce (Trading etc.)
Landmark University	Nigeria	BSc	Year 1	Electrical Engineering	15 - 19 years	1 year	1	To join other students enabling global change, To compete for US$1 million, To solve social problems	Research	Yes	To make global impact	Yes	To impact lives	Nil	No	While in school	ICT, Technology
University of Benin	Nigeria	BSc	Year 4	Physics	20 - 24 years	1 year	1	To join other students enabling global change, The alignment with Sustainable Development Goals (SDG), To compete for US$1 million, To learn and build my capacity, The need for an extra curricular activity	Research, Scouting for sponsorship and/or partnership, Project implementation, Product development, Strategy and Innovation	Yes	To make global impact, To seize a market opportunity(ies) [i.e. Availability of market], Potential room for growth and scalability	Yes	A means of survival, To make money, To impact lives	This question is not for me. I want to be an entrepreneur	Yes	While in school	Agriculture, Education, Enviroment, Health, ICT, Commerce (Trading etc.), Community development
Landmark University	Nigeria	BSc	Year 1	Computer Science	15 - 19 years	1 year	1	To join other students enabling global change, The alignment with Sustainable Development Goals (SDG), To solve social problems, To learn and build my capacity	Research, Community engagment, Sales and Marketing, Media and publicity	Yes	To make global impact, Potential room for growth and scalability	Yes	To make money, To impact lives	This question is not for me. I want to be an entrepreneur	No	While in school	Education, ICT, Community development
Covenant University	Nigeria	BSc	Year 4	Economics	20 - 24 years	1 year	1	The alignment with Sustainable Development Goals (SDG), To solve social problems, To learn and build my capacity	Research, Scouting for sponsorship and/or partnership, Strategy and Innovation, Sales and Marketing	Yes	To make global impact	Yes	To impact lives	This question is not for me. I want to be an entrepreneur	Maybe	After your First Degree	Fashion
Landmark University	Nigeria	BSc	Year 1	Computer Science	15 - 19 years	1 year	1	To join other students enabling global change, To solve social problems, To learn and build my capacity	Research, Community engagment	Yes	To make global impact	Yes	To impact lives	This question is not for me. I want to be an entrepreneur	Yes	While in school	Agriculture, Education, ICT, Fashion
Landmark University	Nigeria	BSc	Year 1	Computer Science	15 - 19 years	1 year	1	To join other students enabling global change, To compete for US$1 million, To solve social problems	Research, Scouting for sponsorship and/or partnership, Project implementation, Product development, Strategy and Innovation	Yes	To make global impact, To build a viable venture, Potential room for growth and scalability	Yes	To make money, To impact lives	This question is not for me. I want to be an entrepreneur	No	While in school	Agriculture, Education, Enviroment, Health, ICT, Entertainment, Community development
Yaba college of Technology	Nigeria	BSc	Year 5	Mechanical Engineering	20 - 24 years	1 year	1	To solve social problems	Project implementation, Product development, Strategy and Innovation, Sales and Marketing	Yes	To make global impact	Yes	To make money, To impact lives, To be my own boss	This question is not for me. I want to be an entrepreneur	No	After your First Degree	Agriculture, ICT
Yaba college of Technology	Nigeria	BSc	Year 4	Mechanical Engineering	25 - 29 years	1 year	1	To join other students enabling global change	Research	Yes	To make global impact	Yes	To impact lives	This question is not for me. I want to be an entrepreneur	Yes	After your First Degree	Agriculture, Sports
Yaba college of Technology	Nigeria	BSc	Year 5	Mechanical Engineering	25 - 29 years	1 year	1	To solve social problems	Research	Yes	To seize a market opportunity(ies) [i.e. Availability of market]	Yes	To impact lives	This question is not for me. I want to be an entrepreneur	Yes	After your First Degree	Agriculture, Education
Yaba college of Technology	Nigeria	BSc	Year 4	Civil Engineering	20 - 24 years	1 year	1	To join other students enabling global change, The alignment with Sustainable Development Goals (SDG), To solve social problems, To learn and build my capacity	Scouting for sponsorship and/or partnership, Media and publicity	Yes	To make global impact, To build a viable venture, To seize a market opportunity(ies) [i.e. Availability of market], Potential room for growth and scalability	Yes	To make money, To impact lives	This question is not for me. I want to be an entrepreneur	Yes	While in school	Agriculture, Enviroment, ICT
ODUNUGA ADESEWA LATEEFAT	Nigeria	BSc	Year 4	Mechanical Engineering	25 - 29 years	1 year	1	To join other students enabling global change, The alignment with Sustainable Development Goals (SDG), To solve social problems	Scouting for sponsorship and/or partnership	Yes	To make global impact, To build a viable venture	Yes	To make money, To impact lives	Nil	No	While in school	Education
HULT International Business School	United Kingdom	MSc	Year 1	MIB	20 - 24 years	1 year	1	To solve social problems	Product development, Strategy and Innovation	Yes	To make global impact	Yes	To impact lives	This question is not for me. I want to be an entrepreneur	No	Now	Agriculture, Education, Enviroment
HULT International Business School	United Kingdom	MSc	MSc 2	Business and Marketing	25 - 29 years	1 year	1	To join other students enabling global change, To solve social problems, To learn and build my capacity	Scouting for sponsorship and/or partnership, Project implementation, Sales and Marketing	Yes	To make global impact, Potential room for growth and scalability	Yes	To impact lives, To be my own boss	This question is not for me. I want to be an entrepreneur	Yes	While in school	Agriculture, Enviroment, Health, Food/Drinks, Commerce (Trading etc.), Entertainment, Community development, Tourism
HULT International Business School	United Kingdom	MSc	MSc 1	MIB	20 - 24 years	1 year	1	To join other students enabling global change	Product development, Strategy and Innovation	Yes	To make global impact, To build a viable venture, Uniqueness of the project you are working on or experienced at the Hult competitions	Yes	To make money, To impact lives, To be my own boss	This question is not for me. I want to be an entrepreneur	No	After your MBA or MSc	Finance, Community development
HULT International Business School	Nigeria	MSc	MSc 1	MIB	20 - 24 years	1 year	1	To solve social problems	Research, Community engagment, Project implementation, Product development, Strategy and Innovation	Yes	To make global impact	Yes	To make money	This question is not for me. I want to be an entrepreneur	Yes	After your MBA or MSc	Agriculture, Enviroment
Obafemi Awolowo University	Nigeria	BSc	Year 4	Statistics	20 - 24 years	1 year	1	To solve social problems	Product development	Yes	To make global impact, To build a viable venture	Yes	A means of survival, To impact lives	This question is not for me. I want to be an entrepreneur	No	After your MBA or MSc	Agriculture, ICT, Finance
Obafemi Awolowo University	Nigeria	BSc	Year 4	Accountancy	20 - 24 years	1 year	0	The alignment with Sustainable Development Goals (SDG)	Sales and Marketing	Yes	To make global impact	Yes	To impact lives	This question is not for me. I want to be an entrepreneur	Yes	After your First Degree	Finance
Obafemi Awolowo University	Nigeria	BSc	Year 4	Economics	20 - 24 years	1 year	0	To join other students enabling global change	Research	Yes	To build a viable venture	Yes	To be my own boss	This question is not for me. I want to be an entrepreneur	Yes	After your MBA or MSc	Food/Drinks
University of Ilorin	Nigeria	BSc	Year 4	Mechanical Engineering	20 - 24 years	2 years	1	To learn and build my capacity	Product development	Yes	To make global impact	Yes	To be my own boss	This question is not for me. I want to be an entrepreneur	Yes	After your First Degree	ICT
University of Ilorin	Nigeria	BSc	Year 4	Mechanical Engineering	20 - 24 years	2 years	1	To join other students enabling global change, The alignment with Sustainable Development Goals (SDG), To compete for US$1 million, To solve social problems, To learn and build my capacity, The need for an extra curricular activity	Research, Scouting for sponsorship and/or partnership, Community engagment, Project implementation, Product development, Strategy and Innovation, Sales and Marketing	Yes	To make global impact, To build a viable venture, To seize a market opportunity(ies) [i.e. Availability of market], Potential room for growth and scalability	Yes	To impact lives, To be my own boss	This question is not for me. I want to be an entrepreneur	No	While in school	Agriculture, Health
Ladoke Akintola University of Technology	Nigeria	BSc	Year 5	Medicine	20 - 24 years	1 year	1	To solve social problems	Project implementation	Yes	Uniqueness of the project you are working on or experienced at the Hult competitions	Yes	To impact lives	This question is not for me. I want to be an entrepreneur	Yes	While in school	Agriculture
Ladoke Akintola University of Technology	Nigeria	BSc	Year 5	Computer Science	20 - 24 years	1 year	1	To solve social problems	Project implementation	Yes	To make global impact, To build a viable venture, Potential room for growth and scalability	Yes	To impact lives	It has been my desire to build my career as an employee in a chosen field	Yes	After your First Degree	Agriculture
Covenant University	Nigeria	BSc	Year 5	Electrical Engineering	20 - 24 years	1 year	0	To compete for US$1 million, To solve social problems, To learn and build my capacity	Research, Scouting for sponsorship and/or partnership, Product development, Strategy and Innovation	Yes	To make global impact, To build a viable venture, Uniqueness of the project you are working on or experienced at the Hult competitions	Yes	To make money, To impact lives	This question is not for me. I want to be an entrepreneur	Yes	After your First Degree	Agriculture, Energy
Covenant University	Nigeria	BSc	Year 5	Electrical Engineering	20 - 24 years	1 year	1	To join other students enabling global change, The alignment with Sustainable Development Goals (SDG), To solve social problems, To learn and build my capacity	Project implementation, Product development	Yes	To make global impact, To build a viable venture, To seize a market opportunity(ies) [i.e. Availability of market], Potential room for growth and scalability	Yes	To impact lives	This question is not for me. I want to be an entrepreneur	Yes	While in school	ICT, Finance, Commerce (Trading etc.)
Bayero University Kano	Nigeria	BSc	Year 3	Accountancy	20 - 24 years	1 year	1	To join other students enabling global change, The alignment with Sustainable Development Goals (SDG), To solve social problems, To learn and build my capacity, The need for an extra curricular activity, To attain impact in the school environment using students as a point of reach	campus bDirector	Yes	To make global impact, To build a viable venture, To seize a market opportunity(ies) [i.e. Availability of market], Potential room for growth and scalability, Uniqueness of the project you are working on or experienced at the Hult competitions	Yes	To impact lives, To discover,innovate and solve one of the world's toughest challenges	This question is not for me. I want to be an entrepreneur	Yes	While in school	Agriculture, Education, ICT, Commerce (Trading etc.), Community development
Covenant University	Nigeria	BSc	Year 4	Computer Science	20 - 24 years	2 years	1	To join other students enabling global change, The alignment with Sustainable Development Goals (SDG), To compete for US$1 million, To solve social problems, To learn and build my capacity	Research, Scouting for sponsorship and/or partnership, Project implementation, Product development, Strategy and Innovation	Yes	To make global impact, To build a viable venture, To seize a market opportunity(ies) [i.e. Availability of market], Potential room for growth and scalability, Uniqueness of the project you are working on or experienced at the Hult competitions	Yes	To make money, To impact lives	This question is not for me. I want to be an entrepreneur	Yes	While in school	Agriculture, Education, Finance, Fashion
Covenant University	Nigeria	BSc	Year 4	Computer Science	20 - 24 years	2 years	1	To solve social problems, To learn and build my capacity, The need for an extra curricular activity	Research, Project implementation, Product development	Yes	To make global impact	Yes	To impact lives	This question is not for me. I want to be an entrepreneur	Yes	After your First Degree	ICT, Fashion, Community development
University of Ibadan	Nigeria	BSc	Year 4	Communications	25 - 29 years	2 years	0	The alignment with Sustainable Development Goals (SDG), To compete for US$1 million, To solve social problems, To learn and build my capacity	Scouting for sponsorship and/or partnership, Sales and Marketing	Yes	To make global impact, To seize a market opportunity(ies) [i.e. Availability of market]	Yes	To make money, To impact lives, To be my own boss	This question is not for me. I want to be an entrepreneur	Yes	After your First Degree	Food/Drinks, Community development
Covenant University	Nigeria	BSc	Year 4	Computer Science	20 - 24 years	2 years	1	To join other students enabling global change, To solve social problems, To learn and build my capacity	Research, Project implementation, Product development	Yes	To make global impact, To build a viable venture, Potential room for growth and scalability	Yes	To make money, To impact lives	This question is not for me. I want to be an entrepreneur	Yes	After your First Degree	ICT, Fashion, Community development
Covenant University	Nigeria	BSc	Year 5	Electrical Engineering	20 - 24 years	1 year	1	To learn and build my capacity	Project implementation	Yes	To seize a market opportunity(ies) [i.e. Availability of market]	Yes	To impact lives	This question is not for me. I want to be an entrepreneur	Yes	After your First Degree	Agriculture
University of Ibadan	Nigeria	BSc	Year 5	Agriculture	20 - 24 years	2 years	2	To join other students enabling global change, To compete for US$1 million, To solve social problems, To learn and build my capacity	Strategy and Innovation, Media and publicity	Yes	To make global impact, To build a viable venture, To seize a market opportunity(ies) [i.e. Availability of market], Potential room for growth and scalability, Uniqueness of the project you are working on or experienced at the Hult competitions	Yes	To make money, To impact lives	This question is not for me. I want to be an entrepreneur	Yes	While in school	Agriculture, Health, ICT
University of Ibadan	Nigeria	MSc	MSc 1	Statistics	25 - 29 years	1 year	1	To solve social problems, To learn and build my capacity, The need for an extra curricular activity	Research, Product development, statistical analysis	Yes	To build a viable venture, To seize a market opportunity(ies) [i.e. Availability of market], To change my story	Yes	A means of survival, To be my own boss	This question is not for me. I want to be an entrepreneur	Yes	While in school	Agriculture, ICT, Commerce (Trading etc.), waste energy
University of Ibadan	Nigeria	MSc	MSc 1	Policy and Strategic Studies	25 - 29 years	1 year	1	To join other students enabling global change, To compete for US$1 million, To solve social problems, To learn and build my capacity	Community engagment, Project implementation	Yes	To make global impact, To build a viable venture, To seize a market opportunity(ies) [i.e. Availability of market], Potential room for growth and scalability, Uniqueness of the project you are working on or experienced at the Hult competitions	Yes	A means of survival, To make money, To impact lives	This question is not for me. I want to be an entrepreneur	Yes	While in school	Agriculture, Enviroment
Enugu State University of Science and Technology	Nigeria	BSc	Year 4	Psychology	20 - 24 years	1 year	1	To learn and build my capacity	Strategy and Innovation	Yes	Potential room for growth and scalability	Yes	To impact lives	This question is not for me. I want to be an entrepreneur	Yes	While in school	Agriculture, Education, Food/Drinks
Enugu State University of Science and Technology	Nigeria	BSc	Year 4	Psychology	20 - 24 years	1 year	1	To join other students enabling global change, To solve social problems, To learn and build my capacity	Research, Scouting for sponsorship and/or partnership, Strategy and Innovation	Yes	To make global impact	Yes	To impact lives, To be my own boss	This question is not for me. I want to be an entrepreneur	Yes	I have begun my journey as an entrepreneur. I make hair, store and sell grains, I volunteer as a tutor in my school, the list is endless.	Agriculture, Education, Fashion
Enugu State University of Science and Technology	Nigeria	BSc	Year 3	Medicine	15 - 19 years	1 year	0	To join other students enabling global change, To solve social problems, To learn and build my capacity	campus director	Yes	To make global impact, To build a viable venture, Potential room for growth and scalability	Yes	To make money, To impact lives	This question is not for me. I want to be an entrepreneur	Yes	While in school	Fashion, Entertainment
Lagos State University	Nigeria	BSc	Year 2	Chemistry	25 - 29 years	1 year	1	To join other students enabling global change, The alignment with Sustainable Development Goals (SDG), To compete for US$1 million, To solve social problems, To learn and build my capacity	Research, Community engagment, Strategy and Innovation, Sales and Marketing, Media and publicity	Yes	To make global impact, To build a viable venture, To seize a market opportunity(ies) [i.e. Availability of market], Potential room for growth and scalability, Uniqueness of the project you are working on or experienced at the Hult competitions	Yes	To impact lives, To be my own boss	This question is not for me. I want to be an entrepreneur	Yes	While in school	Enviroment, ICT
Lagos State University	Nigeria	BSc	Year 4	Business and Marketing	20 - 24 years	1 year	1	To join other students enabling global change, To solve social problems	Research, Scouting for sponsorship and/or partnership, Media and publicity	Yes	To make global impact, Potential room for growth and scalability	Yes	To impact lives, To be my own boss	This question is not for me. I want to be an entrepreneur	Yes	While in school	Enviroment, ICT, Sports, Community development
Lagos State University	Nigeria	BSc	Year 5	Medicine	20 - 24 years	3 years	2	To join other students enabling global change, The alignment with Sustainable Development Goals (SDG), To solve social problems, To learn and build my capacity	Research, Project implementation, Product development, Strategy and Innovation	Yes	To make global impact, To build a viable venture, To seize a market opportunity(ies) [i.e. Availability of market], Potential room for growth and scalability	Yes	To impact lives, CREATE SOLUTION TO SOME PROBLEMS	This question is not for me. I want to be an entrepreneur	Yes	While in school	Agriculture, Enviroment, Health, Community development

## Sheet: Sheet3
Name of Institution	Country	Programme	Level	Department of study	Age range	For how many years have you been participating in Hult Prize (whether in your institution, before or after)?	How many Hult Prize Regional competitions have been involved in?	What's your reason for participating in the Hult Prize?	What role(s) do you play on your team in your Hult Prize participation?	With respect to previous and present Hult Prize project(s) you were involved in, would you be willing to start any personal business?	If yes, why?	Do you desire to be an entrepreneur?	If yes, Why?	If no, Why?	Were you involved in any entrepreneurial venture before joining the Hult Prize Challenge	When do you want to start or begin your journey as an entrepreneur?	In what field(s) would you like to be an entrepreneur, own and run a business?
Ladoke Akintola University of Technology	Nigeria	MSc	MSc 1	MIB	20 - 24 years	1 year	1	To solve social problems	Research, Community engagment, Project implementation, Product development, Strategy and Innovation	Yes	To make global impact	Yes	To make money	This question is not for me. I want to be an entrepreneur	Yes	After your MBA or MSc	Agriculture, Enviroment
Covenant University	Nigeria	MSc	MSc 1	Statistics	25 - 29 years	1 year	1	To solve social problems, To learn and build my capacity, The need for an extra curricular activity	Research, Product development, statistical analysis	Yes	To build a viable venture, To seize a market opportunity(ies) [i.e. Availability of market], To change my story	Yes	A means of survival, To be my own boss	This question is not for me. I want to be an entrepreneur	Yes	While in school	Agriculture, ICT, Commerce (Trading etc.), waste energy
Covenant University	Nigeria	MSc	MSc 1	Policy and Strategic Studies	25 - 29 years	1 year	1	To join other students enabling global change, To compete for US$1 million, To solve social problems, To learn and build my capacity	Community engagment, Project implementation	Yes	To make global impact, To build a viable venture, To seize a market opportunity(ies) [i.e. Availability of market], Potential room for growth and scalability, Uniqueness of the project you are working on or experienced at the Hult competitions	Yes	A means of survival, To make money, To impact lives	This question is not for me. I want to be an entrepreneur	Yes	While in school	Agriculture, Enviroment
University of Ibadan	United Kingdom	MSc	MSc 1	MIB	20 - 24 years	1 year	1	To join other students enabling global change	Product development, Strategy and Innovation	Yes	To make global impact, To build a viable venture, Uniqueness of the project you are working on or experienced at the Hult competitions	Yes	To make money, To impact lives, To be my own boss	This question is not for me. I want to be an entrepreneur	No	After your MBA or MSc	Finance, Community development
Enugu State University of Science and Technology	United Kingdom	MSc	MSc 1	Business and Management	25 - 29 years	1 year	1	To join other students enabling global change, The alignment with Sustainable Development Goals (SDG), To compete for US$1 million, To solve social problems, To learn and build my capacity	Project implementation, Product development, Strategy and Innovation, Sales and Marketing, Media and publicity	Yes	To make global impact, To build a viable venture, Potential room for growth and scalability, Uniqueness of the project you are working on or experienced at the Hult competitions	Yes	To make money, To impact lives	This question is not for me. I want to be an entrepreneur	Yes	While in school	Enviroment, Electricity
Covenant University	Nigeria	MSc	MSc 2	Architecture	20 - 24 years	2 years	1	The alignment with Sustainable Development Goals (SDG), To solve social problems	Product development, Strategy and Innovation, Media and publicity	Yes	To make global impact	Yes	To impact lives	Yes	Yes	While in school	Education, Enviroment, Entertainment, Sports
University of Ibadan	Nigeria	MSc	MSc 2	Science	25 - 29 years	1 year	1	To join other students enabling global change, To compete for US$1 million, To solve social problems, To learn and build my capacity	Research, Project implementation, Product development	Yes	To make global impact	Yes	To make money, To impact lives	This question is not for me. I want to be an entrepreneur	No	While in school	Agriculture, Education, Community development
Covenant University	Nigeria	MSc	MSc 2	Science	30 - 34 years	1 year	1	To join other students enabling global change, To compete for US$1 million, To solve social problems, To learn and build my capacity	Sales and Marketing, Media and publicity	Yes	To make global impact, To build a viable venture, Potential room for growth and scalability	Yes	To make money, To impact lives, To be my own boss	This question is not for me. I want to be an entrepreneur	Yes	While in school	Agriculture, Education, Entertainment
Enugu State University of Science and Technology	United Kingdom	MSc	MSc 2	Business and Marketing	25 - 29 years	1 year	1	To join other students enabling global change, To solve social problems, To learn and build my capacity	Scouting for sponsorship and/or partnership, Project implementation, Sales and Marketing	Yes	To make global impact, Potential room for growth and scalability	Yes	To impact lives, To be my own boss	This question is not for me. I want to be an entrepreneur	Yes	While in school	Agriculture, Enviroment, Health, Food/Drinks, Commerce (Trading etc.), Entertainment, Community development, Tourism
Lagos State University	Nigeria	PhD	PhD year 1	Computer Science	35 years and above	1 year	0	To join other students enabling global change, The alignment with Sustainable Development Goals (SDG), To compete for US$1 million, To solve social problems, To learn and build my capacity, The need for an extra curricular activity	Research, Scouting for sponsorship and/or partnership, Community engagment, Project implementation, Product development, Strategy and Innovation, Sales and Marketing	Yes	To make global impact	Yes	A means of survival, To make money, To impact lives, To be my own boss	This question is not for me. I want to be an entrepreneur	Yes	While in school	ICT
Federal University of Technology Akure	Nigeria	BSc	Year 1	Electrical Engineering	15 - 19 years	1 year	1	To join other students enabling global change, To compete for US$1 million, To solve social problems	Research	Yes	To make global impact	Yes	To impact lives	Nil	No	While in school	ICT, Technology
Ahmadu Bello University Zaria	Nigeria	BSc	Year 1	Computer Science	15 - 19 years	1 year	1	To join other students enabling global change, The alignment with Sustainable Development Goals (SDG), To solve social problems, To learn and build my capacity	Research, Community engagment, Sales and Marketing, Media and publicity	Yes	To make global impact, Potential room for growth and scalability	Yes	To make money, To impact lives	This question is not for me. I want to be an entrepreneur	No	While in school	Education, ICT, Community development
Ahmadu Bello University Zaria	Nigeria	BSc	Year 1	Computer Science	15 - 19 years	1 year	1	To join other students enabling global change, To solve social problems, To learn and build my capacity	Research, Community engagment	Yes	To make global impact	Yes	To impact lives	This question is not for me. I want to be an entrepreneur	Yes	While in school	Agriculture, Education, ICT, Fashion
Ahmadu Bello University Zaria	Nigeria	BSc	Year 1	Computer Science	15 - 19 years	1 year	1	To join other students enabling global change, To compete for US$1 million, To solve social problems	Research, Scouting for sponsorship and/or partnership, Project implementation, Product development, Strategy and Innovation	Yes	To make global impact, To build a viable venture, Potential room for growth and scalability	Yes	To make money, To impact lives	This question is not for me. I want to be an entrepreneur	No	While in school	Agriculture, Education, Enviroment, Health, ICT, Entertainment, Community development
Enugu State University of Science and Technology	United Kingdom	MSc	Year 1	MIB	20 - 24 years	1 year	1	To solve social problems	Product development, Strategy and Innovation	Yes	To make global impact	Yes	To impact lives	This question is not for me. I want to be an entrepreneur	No	Now	Agriculture, Education, Enviroment
Federal University of Technology Akure	Ghana	BSc	Year 2	Agriculture	15 - 19 years	1 year	1	To join other students enabling global change	Scouting for sponsorship and/or partnership	Yes	To make global impact	Yes	To impact lives	It has been my desire to build my career as an employee in a chosen field	Yes	While in school	Agriculture
Federal University of Technology Akure	Ghana	BSc	Year 2	Agriculture	20 - 24 years	1 year	1	To join other students enabling global change	Research	Yes	To make global impact	Yes	To impact lives	This question is not for me. I want to be an entrepreneur	No	While in school	Agriculture
Federal University of Technology Akure	Nigeria	BSc	Year 2	Computer Science	15 - 19 years	1 year	1	To join other students enabling global change, The alignment with Sustainable Development Goals (SDG), To compete for US$1 million, To solve social problems, To learn and build my capacity	Research, Project implementation, Product development, Strategy and Innovation	Yes	To make global impact, To build a viable venture	Yes	To impact lives	This question is not for me. I want to be an entrepreneur	No	While in school	ICT
Ahmadu Bello University Zaria	Nigeria	BSc	Year 2	Computer Science	15 - 19 years	1 year	1	To solve social problems	Strategy and Innovation	Maybe	To build a viable venture	Yes	To be my own boss	This question is not for me. I want to be an entrepreneur	No	While in school	Education
University of Nigeria Nsukka	Nigeria	BSc	Year 2	Computer Science	15 - 19 years	1 year	1	To solve social problems, The need for an extra curricular activity	Sales and Marketing	Yes	Uniqueness of the project you are working on or experienced at the Hult competitions	Yes	To impact lives	This question is not for me. I want to be an entrepreneur	No	While in school	ICT
University of Ilorin	Nigeria	BSc	Year 2	Computer Science	20 - 24 years	1 year	1	To join other students enabling global change, The need for an extra curricular activity	Volunteer	Yes	To seize a market opportunity(ies) [i.e. Availability of market], Potential room for growth and scalability	Yes	To make money, To impact lives, To be my own boss	This question is not for me. I want to be an entrepreneur	Yes	After your First Degree	Education, Health, ICT, Tourism
Lagos State University	Nigeria	BSc	Year 2	Agriculture	20 - 24 years	1 year	1	The alignment with Sustainable Development Goals (SDG), To solve social problems	Research, Product development	Yes	To make global impact, To build a viable venture	Yes	To impact lives	This question is not for me. I want to be an entrepreneur	No	While in school	Agriculture, Health, Community development
University of Nigeria Nsukka	Nigeria	BSc	Year 2	Accountancy	20 - 24 years	1 year	1	To join other students enabling global change, The alignment with Sustainable Development Goals (SDG), To solve social problems, To learn and build my capacity	Community engagment, Strategy and Innovation	Yes	To make global impact, Uniqueness of the project you are working on or experienced at the Hult competitions	Yes	To make money, To impact lives, To be my own boss	This question is not for me. I want to be an entrepreneur	Yes	While in school	ICT, Finance, Community development
Yaba college of Technology	Nigeria	BSc	Year 2	Physics	25 - 29 years	1 year	1	To join other students enabling global change, The alignment with Sustainable Development Goals (SDG), To compete for US$1 million, To solve social problems, To learn and build my capacity, The need for an extra curricular activity	Research, Scouting for sponsorship and/or partnership, Community engagment, Project implementation, Product development, Strategy and Innovation, Sales and Marketing, Media and publicity	Yes	To make global impact	Yes	To impact lives	This question is not for me. I want to be an entrepreneur	Yes	While in school	ICT, Energy, Space Exploration, Biotechnology.
Yaba college of Technology	Nigeria	BSc	Year 2	Geology	25 - 29 years	1 year	1	To join other students enabling global change, The alignment with Sustainable Development Goals (SDG), To compete for US$1 million, To solve social problems, To learn and build my capacity	Scouting for sponsorship and/or partnership, Project implementation, Product development, Strategy and Innovation, Media and publicity	Yes	To make global impact, To build a viable venture, To seize a market opportunity(ies) [i.e. Availability of market], Potential room for growth and scalability, Uniqueness of the project you are working on or experienced at the Hult competitions	Yes	To make money, To impact lives, To be my own boss	This question is not for me. I want to be an entrepreneur	Yes	While in school	Enviroment, Health, ICT, Community development
ODUNUGA ADESEWA LATEEFAT	Nigeria	BSc	Year 2	Chemistry	25 - 29 years	1 year	1	To join other students enabling global change, The alignment with Sustainable Development Goals (SDG), To compete for US$1 million, To solve social problems, To learn and build my capacity	Research, Community engagment, Strategy and Innovation, Sales and Marketing, Media and publicity	Yes	To make global impact, To build a viable venture, To seize a market opportunity(ies) [i.e. Availability of market], Potential room for growth and scalability, Uniqueness of the project you are working on or experienced at the Hult competitions	Yes	To impact lives, To be my own boss	This question is not for me. I want to be an entrepreneur	Yes	While in school	Enviroment, ICT
Covenant University	Nigeria	MSc	Year 2	Business and Marketing	20 - 24 years	1 year	1	To join other students enabling global change, To solve social problems, To learn and build my capacity	Research, Project implementation, Sales and Marketing	Yes	To make global impact, To build a viable venture, To seize a market opportunity(ies) [i.e. Availability of market]	Yes	A means of survival, To make money, To impact lives	N/A	Yes	While in school	Education, Commerce (Trading etc.), Community development
Bayero University Kano	Nigeria	MSc	Year 2	Architecture	20 - 24 years	1 year	1	To join other students enabling global change, The alignment with Sustainable Development Goals (SDG), To compete for US$1 million, To learn and build my capacity	Scouting for sponsorship and/or partnership, Community engagment, Media and publicity	Yes	To make global impact	Yes	To impact lives	This question is not for me. I want to be an entrepreneur	Yes	While in school	Community development
Covenant University	Nigeria	MSc	Year 2	Science	25 - 29 years	1 year	1	To join other students enabling global change, The alignment with Sustainable Development Goals (SDG), To compete for US$1 million, To solve social problems, To learn and build my capacity	Research, Strategy and Innovation	Yes	To build a viable venture, To seize a market opportunity(ies) [i.e. Availability of market], Potential room for growth and scalability	Yes	To make money, To impact lives, To be my own boss	nil	No	While in school	Agriculture, Education
University of Ibadan	Nigeria	MSc	Year 2	Science	30 - 34 years	1 year	1	To join other students enabling global change, To compete for US$1 million	Project implementation, Strategy and Innovation	Yes	To build a viable venture	Yes	To impact lives	It is an opportunity to create value for people	No	While in school	Education
University of Ibadan	Uganda	MSc	Year 2	Science	30 - 34 years	1 year	1	To join other students enabling global change, The alignment with Sustainable Development Goals (SDG), To compete for US$1 million, To solve social problems	Research, Scouting for sponsorship and/or partnership, Project implementation	Yes	To make global impact, To build a viable venture, To seize a market opportunity(ies) [i.e. Availability of market], Potential room for growth and scalability	Yes	To impact lives, To be my own boss	N/A	No	While in school	Agriculture, Education, Enviroment, Health, ICT, Community development
Lagos State University	United Kingdom	PhD	Year 2	Medicine	25 - 29 years	1 year	1	To join other students enabling global change, The alignment with Sustainable Development Goals (SDG), To compete for US$1 million, To solve social problems, To learn and build my capacity	Research, Scouting for sponsorship and/or partnership, Product development, Strategy and Innovation	Yes	To make global impact, To build a viable venture, To seize a market opportunity(ies) [i.e. Availability of market], Potential room for growth and scalability, Uniqueness of the project you are working on or experienced at the Hult competitions	Yes	To impact lives	This question is not for me. I want to be an entrepreneur	Yes	While in school	Education, Enviroment, Health, Community development, Electricity
University of Nigeria Nsukka	Nigeria	BSc	Year 3	Accountancy	15 - 19 years	1 year	1	To solve social problems	Product development	Yes	To make global impact	Yes	To impact lives	Nil	No	After your First Degree	Agriculture
Federal University of Technology Akure	Nigeria	BSc	Year 3	Medicine	15 - 19 years	1 year	0	To join other students enabling global change, To solve social problems, To learn and build my capacity	campus director	Yes	To make global impact, To build a viable venture, Potential room for growth and scalability	Yes	To make money, To impact lives	This question is not for me. I want to be an entrepreneur	Yes	While in school	Fashion, Entertainment
Ladoke Akintola University of Technology	Nigeria	BSc	Year 3	Sports and Health Education	20 - 24 years	1 year	1	To solve social problems	Strategy and Innovation	Yes	To make global impact	Yes	To impact lives	This question is not for me. I want to be an entrepreneur	Yes	While in school	Education, Enviroment, Health, Sports
Federal University of Technology Akure	Nigeria	BSc	Year 3	Physics	20 - 24 years	1 year	1	The alignment with Sustainable Development Goals (SDG), To solve social problems, To learn and build my capacity	Research, Strategy and Innovation, Media and publicity	Yes	To make global impact	Yes	To impact lives	This question is not for me. I want to be an entrepreneur	Yes	While in school	Agriculture
Lagos State University	Nigeria	BSc	Year 3	Economics	20 - 24 years	1 year	1	To solve social problems	Product development	Yes	To seize a market opportunity(ies) [i.e. Availability of market]	Yes	To impact lives	Nil	No	After your MBA or MSc	Commerce (Trading etc.)
Ladoke Akintola University of Technology	Nigeria	BSc	Year 3	Economics	20 - 24 years	1 year	1	To solve social problems	Community engagment, Project implementation, Strategy and Innovation	Yes	To make global impact	Yes	To impact lives	This question is not for me. I want to be an entrepreneur	Yes	While in school	Agriculture, Education, Commerce (Trading etc.)
Kaduna Polytechnic	Nigeria	BSc	Year 3	Production Engineering	20 - 24 years	1 year	1	To join other students enabling global change, To compete for US$1 million, To solve social problems, To learn and build my capacity	Research, Community engagment, Project implementation	Yes	To make global impact, To build a viable venture, To seize a market opportunity(ies) [i.e. Availability of market]	Yes	To make money, To impact lives, To be my own boss	This question is not for me. I want to be an entrepreneur	Yes	While in school	ICT
Ladoke Akintola University of Technology	Nigeria	BSc	Year 3	Accountancy	20 - 24 years	1 year	1	To join other students enabling global change, The alignment with Sustainable Development Goals (SDG), To solve social problems, To learn and build my capacity, The need for an extra curricular activity, To attain impact in the school environment using students as a point of reach	campus bDirector	Yes	To make global impact, To build a viable venture, To seize a market opportunity(ies) [i.e. Availability of market], Potential room for growth and scalability, Uniqueness of the project you are working on or experienced at the Hult competitions	Yes	To impact lives, To discover,innovate and solve one of the world's toughest challenges	This question is not for me. I want to be an entrepreneur	Yes	While in school	Agriculture, Education, ICT, Commerce (Trading etc.), Community development
HULT International Business School	Nigeria	BSc	Year 3	Business and Marketing	25 - 29 years	1 year	1	To solve social problems	Sales and Marketing	Yes	To build a viable venture	Yes	To impact lives, To be my own boss	This question is not for me. I want to be an entrepreneur	Yes	While in school	Food/Drinks, Fashion, Commerce (Trading etc.)
Obafemi Awolowo University	Nigeria	BSc	Year 3	Medicine	30 - 34 years	1 year	1	To solve social problems	Project implementation	Yes	To make global impact	Yes	To impact lives	It has been my desire to build my career as an employee in a chosen field	Yes	While in school	Health
Ladoke Akintola University of Technology	Uganda	BSc	Year 3	Telecommunications	30 - 34 years	1 year	1	To join other students enabling global change, The alignment with Sustainable Development Goals (SDG), To solve social problems	Research, Strategy and Innovation	Yes	To make global impact, Potential room for growth and scalability	Yes	To impact lives	This question is not for me. I want to be an entrepreneur	No	While in school	Agriculture, Education, Enviroment, Health
American University of Nigeria	Cameroon	BSc	Year 4	Chemical Engineering	20 - 24 years	1 year	1	To join other students enabling global change, To compete for US$1 million, To solve social problems, The need for an extra curricular activity	Product development, Strategy and Innovation, Sales and Marketing	Yes	To make global impact	Yes	To impact lives, To be my own boss	This question is not for me. I want to be an entrepreneur	Yes	While in school	Agriculture, Enviroment, Health, Community development
Gbadamosi Olaitan	Cameroon	BSc	Year 4	Civil Engineering	20 - 24 years	1 year	1	To join other students enabling global change, The alignment with Sustainable Development Goals (SDG), To solve social problems, To learn and build my capacity	Research, Scouting for sponsorship and/or partnership, Community engagment, Project implementation, Product development, Strategy and Innovation	Yes	To make global impact, To build a viable venture, Uniqueness of the project you are working on or experienced at the Hult competitions	Yes	A means of survival, To impact lives	This question is not for me. I want to be an entrepreneur	Yes	While in school	Agriculture, Education, Enviroment, Health, Community development
Covenant University	Cameroon	BSc	Year 4	Chemical Engineering	20 - 24 years	1 year	1	To join other students enabling global change, The alignment with Sustainable Development Goals (SDG), To solve social problems, To learn and build my capacity	Research, Scouting for sponsorship and/or partnership, Project implementation, Product development, Strategy and Innovation	Yes	To make global impact, To build a viable venture, Uniqueness of the project you are working on or experienced at the Hult competitions	Yes	To impact lives	This question is not for me. I want to be an entrepreneur	Yes	While in school	Agriculture, Education, Enviroment, Health
Covenant University	Cameroon	BSc	Year 4	Accountancy	20 - 24 years	1 year	1	The alignment with Sustainable Development Goals (SDG), To compete for US$1 million, To solve social problems	Research, Community engagment, Project implementation, Product development, Strategy and Innovation, Media and publicity	Yes	To build a viable venture, To seize a market opportunity(ies) [i.e. Availability of market], Potential room for growth and scalability	Yes	A means of survival, To make money, To impact lives, To be my own boss	It is safer to have a paid secure job than to start a business, I want to follow my parent's expectations, I do not think I have enough experience to start a business of my own	Yes	While in school	Agriculture, Food/Drinks, Finance, Commerce (Trading etc.), Community development
Federal University of Technology Akure	Cameroon	BSc	Year 4	Business and Marketing	20 - 24 years	1 year	1	To join other students enabling global change, The alignment with Sustainable Development Goals (SDG), To compete for US$1 million, To solve social problems	Research, Product development, Strategy and Innovation, Sales and Marketing	Yes	To seize a market opportunity(ies) [i.e. Availability of market], Passion for other fields other than my main field	Yes	To impact lives, To be my own boss	This question is not for me. I want to be an entrepreneur	Yes	While in school	Agriculture, Education, Food/Drinks, Commerce (Trading etc.)
Federal University of Technology Akure	Ghana	BSc	Year 4	Agriculture	25 - 29 years	1 year	1	To solve social problems	Sales and Marketing	Yes	To make global impact	Yes	To impact lives	This question is not for me. I want to be an entrepreneur	Yes	After your First Degree	Agriculture
Lagos State University	Nigeria	BSc	Year 4	Physiology	15 - 19 years	1 year	1	The alignment with Sustainable Development Goals (SDG)	Research, Scouting for sponsorship and/or partnership, Community engagment, Project implementation, Product development, Strategy and Innovation, Sales and Marketing, Media and publicity	Yes	To make global impact	Yes	To impact lives	This question is not for me. I want to be an entrepreneur	Yes	While in school	Education, Enviroment, Health, ICT, Community development
Kaduna Polytechnic	Nigeria	BSc	Year 4	Metallurgical and Materials Engineering	20 - 24 years	1 year	1	To solve social problems	Strategy and Innovation, Sales and Marketing	Yes	To build a viable venture	Yes	To impact lives	This question is not for me. I want to be an entrepreneur	Yes	While in school	ICT
Kaduna Polytechnic	Nigeria	BSc	Year 4	Metallurgical and Materials Engineering	20 - 24 years	1 year	1	To solve social problems	Product development	Yes	To seize a market opportunity(ies) [i.e. Availability of market]	Yes	To impact lives	I do not think I have enough experience to start a business of my own	Yes	After your First Degree	Fashion
Kwame Nkrumah University of Science and Technology	Nigeria	BSc	Year 4	Medicine	20 - 24 years	1 year	1	To join other students enabling global change, To learn and build my capacity	Research, Product development	Yes	To make global impact, To seize a market opportunity(ies) [i.e. Availability of market], Uniqueness of the project you are working on or experienced at the Hult competitions	Yes	To impact lives, To be my own boss	This question is not for me. I want to be an entrepreneur	Yes	After your First Degree	Agriculture, Health, ICT
Kwame Nkrumah University of Science and Technology	Nigeria	BSc	Year 4	Philosophy	20 - 24 years	1 year	1	To join other students enabling global change	Research	Yes	To make global impact	Yes	To impact lives	This question is not for me. I want to be an entrepreneur	Yes	After your First Degree	Agriculture, Enviroment, Food/Drinks, Fashion, Tourism
Kwame Nkrumah University of Science and Technology	Nigeria	BSc	Year 4	Agriculture	20 - 24 years	1 year	1	The alignment with Sustainable Development Goals (SDG), To solve social problems	Project implementation	Yes	To make global impact, To seize a market opportunity(ies) [i.e. Availability of market]	Yes	To impact lives	This question is not for me. I want to be an entrepreneur	No	While in school	Agriculture, Food/Drinks
Cavendish University Uganda	Nigeria	BSc	Year 4	Urban and Regional Planning	20 - 24 years	1 year	1	The alignment with Sustainable Development Goals (SDG), To solve social problems, To learn and build my capacity	Product development, Strategy and Innovation	Yes	To make global impact, To build a viable venture	Yes	To impact lives	This question is not for me. I want to be an entrepreneur	No	While in school	Agriculture, Food/Drinks
Cavendish University Uganda	Nigeria	BSc	Year 4	Business and Marketing	20 - 24 years	1 year	1	To join other students enabling global change, The alignment with Sustainable Development Goals (SDG), To compete for US$1 million, To solve social problems, To learn and build my capacity	Research, Scouting for sponsorship and/or partnership, Community engagment, Project implementation	Yes	To make global impact, To build a viable venture, Potential room for growth and scalability, Uniqueness of the project you are working on or experienced at the Hult competitions	Yes	To make money, To impact lives, To be my own boss	This question is not for me. I want to be an entrepreneur	Yes	While in school	Education, Enviroment, Health, Food/Drinks, Community development
Cavendish University Uganda	Nigeria	BSc	Year 4	Social Development	20 - 24 years	1 year	1	To join other students enabling global change, The alignment with Sustainable Development Goals (SDG), To compete for US$1 million, To solve social problems, To learn and build my capacity	Media and publicity	Yes	To make global impact	Yes	To impact lives	This question is not for me. I want to be an entrepreneur	Yes	While in school	Enviroment, ICT, Fashion
University of Nottingham	Nigeria	BSc	Year 4	Mechanical Engineering	20 - 24 years	1 year	0	To join other students enabling global change, The alignment with Sustainable Development Goals (SDG), To solve social problems, To learn and build my capacity, The need for an extra curricular activity	Research, Scouting for sponsorship and/or partnership, Community engagment, Strategy and Innovation	Yes	To make global impact, Potential room for growth and scalability	Yes	To impact lives	This question is not for me. I want to be an entrepreneur	Yes	While in school	Education, ICT
University of Nottingham	Nigeria	BSc	Year 4	Mathematics	20 - 24 years	1 year	0	To join other students enabling global change, The alignment with Sustainable Development Goals (SDG), To compete for US$1 million, To solve social problems, To learn and build my capacity, The need for an extra curricular activity	Research	Yes	To make global impact	Maybe	To impact lives	This question is not for me. I want to be an entrepreneur	Yes	After PhD	Education
University of Nottingham	Nigeria	BSc	Year 4	Electrical Engineering	20 - 24 years	1 year	1	To join other students enabling global change	Product development, Strategy and Innovation	Yes	To make global impact	Yes	To impact lives	This question is not for me. I want to be an entrepreneur	Yes	While in school	Agriculture, ICT, Community development
Catholic University Institute of Buea	Nigeria	BSc	Year 4	Mechanical Engineering	20 - 24 years	1 year	1	To join other students enabling global change, To solve social problems, To learn and build my capacity	Community engagment, Project implementation, Product development, Strategy and Innovation	Yes	To seize a market opportunity(ies) [i.e. Availability of market]	Yes	To make money, To impact lives	This question is not for me. I want to be an entrepreneur	No	After your First Degree	Education, ICT
Ladoke Akintola University of Technology	Nigeria	BSc	Year 4	Religions	20 - 24 years	1 year	1	To join other students enabling global change, The alignment with Sustainable Development Goals (SDG), To compete for US$1 million, The need for an extra curricular activity	Sales and Marketing, Media and publicity	Yes	To make global impact, Potential room for growth and scalability	Yes	To impact lives, To be my own boss	This question is not for me. I want to be an entrepreneur	No	After your First Degree	Education, Community development
Caleb University Lagos	Nigeria	BSc	Year 4	Medicine	20 - 24 years	1 year	1	To join other students enabling global change, The alignment with Sustainable Development Goals (SDG), To solve social problems, To learn and build my capacity	Research, Community engagment, Project implementation, Product development	Yes	To make global impact, To build a viable venture, To seize a market opportunity(ies) [i.e. Availability of market], Potential room for growth and scalability, Uniqueness of the project you are working on or experienced at the Hult competitions	Yes	To make money, To impact lives, To be my own boss	It has been my desire to build my career as an employee in a chosen field	Yes	While in school	Agriculture, Education, Health, ICT, Food/Drinks, Fashion, Community development
University of Benin	Nigeria	BSc	Year 4	Structural engineering	20 - 24 years	1 year	1	To join other students enabling global change, To compete for US$1 million, To solve social problems, To learn and build my capacity	Project implementation, Product development	Maybe	Potential room for growth and scalability, Uniqueness of the project you are working on or experienced at the Hult competitions	Yes	To make money, To impact lives, To be my own boss	This question is not for me. I want to be an entrepreneur	No	After your First Degree	ICT
Catholic University Institute of Buea	Nigeria	BSc	Year 4	Mechanical Engineering	20 - 24 years	1 year	1	To join other students enabling global change, To compete for US$1 million, To learn and build my capacity	Project implementation, Product development	Yes	To make global impact, To build a viable venture, Uniqueness of the project you are working on or experienced at the Hult competitions	Yes	A means of survival, To impact lives	This question is not for me. I want to be an entrepreneur	No	After your First Degree	ICT
Caleb University Lagos	Nigeria	BSc	Year 4	Physics	20 - 24 years	1 year	1	To join other students enabling global change, The alignment with Sustainable Development Goals (SDG), To compete for US$1 million, To learn and build my capacity, The need for an extra curricular activity	Research, Scouting for sponsorship and/or partnership, Project implementation, Product development, Strategy and Innovation	Yes	To make global impact, To seize a market opportunity(ies) [i.e. Availability of market], Potential room for growth and scalability	Yes	A means of survival, To make money, To impact lives	This question is not for me. I want to be an entrepreneur	Yes	While in school	Agriculture, Education, Enviroment, Health, ICT, Commerce (Trading etc.), Community development
Caleb University Lagos	Nigeria	BSc	Year 4	Economics	20 - 24 years	1 year	1	The alignment with Sustainable Development Goals (SDG), To solve social problems, To learn and build my capacity	Research, Scouting for sponsorship and/or partnership, Strategy and Innovation, Sales and Marketing	Yes	To make global impact	Yes	To impact lives	This question is not for me. I want to be an entrepreneur	Maybe	After your First Degree	Fashion
Caleb University Lagos	Nigeria	BSc	Year 4	Civil Engineering	20 - 24 years	1 year	1	To join other students enabling global change, The alignment with Sustainable Development Goals (SDG), To solve social problems, To learn and build my capacity	Scouting for sponsorship and/or partnership, Media and publicity	Yes	To make global impact, To build a viable venture, To seize a market opportunity(ies) [i.e. Availability of market], Potential room for growth and scalability	Yes	To make money, To impact lives	This question is not for me. I want to be an entrepreneur	Yes	While in school	Agriculture, Enviroment, ICT
Ahmadu Bello University Zaria	Nigeria	BSc	Year 4	Statistics	20 - 24 years	1 year	1	To solve social problems	Product development	Yes	To make global impact, To build a viable venture	Yes	A means of survival, To impact lives	This question is not for me. I want to be an entrepreneur	No	After your MBA or MSc	Agriculture, ICT, Finance
Catholic University Institute of Buea	Nigeria	BSc	Year 4	Accountancy	20 - 24 years	1 year	0	The alignment with Sustainable Development Goals (SDG)	Sales and Marketing	Yes	To make global impact	Yes	To impact lives	This question is not for me. I want to be an entrepreneur	Yes	After your First Degree	Finance
University	Nigeria	BSc	Year 4	Economics	20 - 24 years	1 year	0	To join other students enabling global change	Research	Yes	To build a viable venture	Yes	To be my own boss	This question is not for me. I want to be an entrepreneur	Yes	After your MBA or MSc	Food/Drinks
University of Benin	Nigeria	BSc	Year 4	Mechanical Engineering	20 - 24 years	2 years	1	To learn and build my capacity	Product development	Yes	To make global impact	Yes	To be my own boss	This question is not for me. I want to be an entrepreneur	Yes	After your First Degree	ICT
Erhabor Benjamin osaofona	Nigeria	BSc	Year 4	Mechanical Engineering	20 - 24 years	2 years	1	To join other students enabling global change, The alignment with Sustainable Development Goals (SDG), To compete for US$1 million, To solve social problems, To learn and build my capacity, The need for an extra curricular activity	Research, Scouting for sponsorship and/or partnership, Community engagment, Project implementation, Product development, Strategy and Innovation, Sales and Marketing	Yes	To make global impact, To build a viable venture, To seize a market opportunity(ies) [i.e. Availability of market], Potential room for growth and scalability	Yes	To impact lives, To be my own boss	This question is not for me. I want to be an entrepreneur	No	While in school	Agriculture, Health
University of Benin	Nigeria	BSc	Year 4	Computer Science	20 - 24 years	2 years	1	To join other students enabling global change, The alignment with Sustainable Development Goals (SDG), To compete for US$1 million, To solve social problems, To learn and build my capacity	Research, Scouting for sponsorship and/or partnership, Project implementation, Product development, Strategy and Innovation	Yes	To make global impact, To build a viable venture, To seize a market opportunity(ies) [i.e. Availability of market], Potential room for growth and scalability, Uniqueness of the project you are working on or experienced at the Hult competitions	Yes	To make money, To impact lives	This question is not for me. I want to be an entrepreneur	Yes	While in school	Agriculture, Education, Finance, Fashion
University of Benin	Nigeria	BSc	Year 4	Computer Science	20 - 24 years	2 years	1	To solve social problems, To learn and build my capacity, The need for an extra curricular activity	Research, Project implementation, Product development	Yes	To make global impact	Yes	To impact lives	This question is not for me. I want to be an entrepreneur	Yes	After your First Degree	ICT, Fashion, Community development
University of Benin	Nigeria	BSc	Year 4	Computer Science	20 - 24 years	2 years	1	To join other students enabling global change, To solve social problems, To learn and build my capacity	Research, Project implementation, Product development	Yes	To make global impact, To build a viable venture, Potential room for growth and scalability	Yes	To make money, To impact lives	This question is not for me. I want to be an entrepreneur	Yes	After your First Degree	ICT, Fashion, Community development
Bayero University Kano	Nigeria	BSc	Year 4	Psychology	20 - 24 years	1 year	1	To learn and build my capacity	Strategy and Innovation	Yes	Potential room for growth and scalability	Yes	To impact lives	This question is not for me. I want to be an entrepreneur	Yes	While in school	Agriculture, Education, Food/Drinks
Catholic University Institute of Buea	Nigeria	BSc	Year 4	Psychology	20 - 24 years	1 year	1	To join other students enabling global change, To solve social problems, To learn and build my capacity	Research, Scouting for sponsorship and/or partnership, Strategy and Innovation	Yes	To make global impact	Yes	To impact lives, To be my own boss	This question is not for me. I want to be an entrepreneur	Yes	I have begun my journey as an entrepreneur. I make hair, store and sell grains, I volunteer as a tutor in my school, the list is endless.	Agriculture, Education, Fashion
Ahmadu Bello University Zaria	Nigeria	BSc	Year 4	Business and Marketing	20 - 24 years	1 year	1	To join other students enabling global change, To solve social problems	Research, Scouting for sponsorship and/or partnership, Media and publicity	Yes	To make global impact, Potential room for growth and scalability	Yes	To impact lives, To be my own boss	This question is not for me. I want to be an entrepreneur	Yes	While in school	Enviroment, ICT, Sports, Community development
HULT International Business School	Nigeria	BSc	Year 4	Mechanical Engineering	25 - 29 years	1 year	1	To join other students enabling global change	Research	Yes	To make global impact	Yes	To impact lives	This question is not for me. I want to be an entrepreneur	Yes	After your First Degree	Agriculture, Sports
HULT International Business School	Nigeria	BSc	Year 4	Mechanical Engineering	25 - 29 years	1 year	1	To join other students enabling global change, The alignment with Sustainable Development Goals (SDG), To solve social problems	Scouting for sponsorship and/or partnership	Yes	To make global impact, To build a viable venture	Yes	To make money, To impact lives	Nil	No	While in school	Education
HULT International Business School	Nigeria	BSc	Year 4	Communications	25 - 29 years	2 years	0	The alignment with Sustainable Development Goals (SDG), To compete for US$1 million, To solve social problems, To learn and build my capacity	Scouting for sponsorship and/or partnership, Sales and Marketing	Yes	To make global impact, To seize a market opportunity(ies) [i.e. Availability of market]	Yes	To make money, To impact lives, To be my own boss	This question is not for me. I want to be an entrepreneur	Yes	After your First Degree	Food/Drinks, Community development
University of Ilorin	Uganda	BSc	Year 4	engineering	25 - 29 years	1 year	1	To join other students enabling global change, The alignment with Sustainable Development Goals (SDG), To compete for US$1 million, To solve social problems	Research, Scouting for sponsorship and/or partnership, Media and publicity	Yes	To make global impact, To build a viable venture	Yes	A means of survival, To impact lives	I want to follow my parent's expectations	Yes	While in school	Agriculture, Education, Enviroment
Lagos State University	United Kingdom	PhD	Year 4	Business and Management	30 - 34 years	1 year	1	The alignment with Sustainable Development Goals (SDG), To compete for US$1 million	Product development	Yes	To make global impact, To build a viable venture, To seize a market opportunity(ies) [i.e. Availability of market], Uniqueness of the project you are working on or experienced at the Hult competitions	Yes	To impact lives	This question is not for me. I want to be an entrepreneur	Yes	While in school	Enviroment
University of Benin	Nigeria	BSc	Year 5	Chemical Engineering	20 - 24 years	1 year	1	To solve social problems, To learn and build my capacity	Research, Strategy and Innovation	Yes	To make global impact, To build a viable venture, To seize a market opportunity(ies) [i.e. Availability of market], Potential room for growth and scalability	Yes	To impact lives	nil	No	While in school	Education, Energy
Xigma IOCE	Nigeria	BSc	Year 5	Transport Management Technology	20 - 24 years	2 years	0	The alignment with Sustainable Development Goals (SDG), To solve social problems	Project implementation, Product development, Strategy and Innovation, Media and publicity	Yes	To make global impact, To build a viable venture, To seize a market opportunity(ies) [i.e. Availability of market], Uniqueness of the project you are working on or experienced at the Hult competitions	Yes	To make money, To impact lives	No	Yes	While in school	Agriculture, Manufacturing
University of Benin	Nigeria	BSc	Year 5	Transport Management Technology	20 - 24 years	2 years	1	To join other students enabling global change, The alignment with Sustainable Development Goals (SDG), To compete for US$1 million, To solve social problems, To learn and build my capacity	Research, Scouting for sponsorship and/or partnership, Product development, Strategy and Innovation, Media and publicity	Yes	To make global impact, To build a viable venture, To seize a market opportunity(ies) [i.e. Availability of market], Potential room for growth and scalability, Uniqueness of the project you are working on or experienced at the Hult competitions	Yes	To make money, To impact lives	This question is not for me. I want to be an entrepreneur	Yes	While in school	Agriculture, Enviroment, ICT
Bayero University Kano	Nigeria	BSc	Year 5	Mechanical Engineering	20 - 24 years	1 year	1	To join other students enabling global change, To solve social problems, To learn and build my capacity	Project implementation	Yes	To make global impact, To build a viable venture, To seize a market opportunity(ies) [i.e. Availability of market], Potential room for growth and scalability	Yes	To impact lives	This question is not for me. I want to be an entrepreneur	No	While in school	Agriculture, Enviroment, Health, Manufacturing
Bayero University Kano	Nigeria	BSc	Year 5	Agriculture	20 - 24 years	2 years	1	To join other students enabling global change, To solve social problems, To learn and build my capacity	Scouting for sponsorship and/or partnership, Community engagment, Strategy and Innovation, Sales and Marketing, Media and publicity	Yes	To make global impact, Potential room for growth and scalability, Uniqueness of the project you are working on or experienced at the Hult competitions	Yes	To impact lives	This question is not for me. I want to be an entrepreneur	No	While in school	Agriculture
University of Benin	Nigeria	BSc	Year 5	Geology	20 - 24 years	1 year	1	To join other students enabling global change, The alignment with Sustainable Development Goals (SDG), To compete for US$1 million	Sales and Marketing	Yes	To make global impact, To build a viable venture	Yes	To impact lives	This question is not for me. I want to be an entrepreneur	Yes	While in school	Agriculture, ICT, Commerce (Trading etc.)
Catholic University Institute of Buea	Nigeria	BSc	Year 5	Medicine	20 - 24 years	1 year	0	To solve social problems	Research, Sales and Marketing	Yes	To make global impact	Yes	To impact lives	This question is not for me. I want to be an entrepreneur	Yes	While in school	Health
Landmark University	Nigeria	BSc	Year 5	Mechanical Engineering	20 - 24 years	1 year	1	To solve social problems	Project implementation, Product development, Strategy and Innovation, Sales and Marketing	Yes	To make global impact	Yes	To make money, To impact lives, To be my own boss	This question is not for me. I want to be an entrepreneur	No	After your First Degree	Agriculture, ICT
University of Benin	Nigeria	BSc	Year 5	Medicine	20 - 24 years	1 year	1	To solve social problems	Project implementation	Yes	Uniqueness of the project you are working on or experienced at the Hult competitions	Yes	To impact lives	This question is not for me. I want to be an entrepreneur	Yes	While in school	Agriculture
Landmark University	Nigeria	BSc	Year 5	Computer Science	20 - 24 years	1 year	1	To solve social problems	Project implementation	Yes	To make global impact, To build a viable venture, Potential room for growth and scalability	Yes	To impact lives	It has been my desire to build my career as an employee in a chosen field	Yes	After your First Degree	Agriculture
Covenant University	Nigeria	BSc	Year 5	Electrical Engineering	20 - 24 years	1 year	0	To compete for US$1 million, To solve social problems, To learn and build my capacity	Research, Scouting for sponsorship and/or partnership, Product development, Strategy and Innovation	Yes	To make global impact, To build a viable venture, Uniqueness of the project you are working on or experienced at the Hult competitions	Yes	To make money, To impact lives	This question is not for me. I want to be an entrepreneur	Yes	After your First Degree	Agriculture, Energy
Landmark University	Nigeria	BSc	Year 5	Electrical Engineering	20 - 24 years	1 year	1	To join other students enabling global change, The alignment with Sustainable Development Goals (SDG), To solve social problems, To learn and build my capacity	Project implementation, Product development	Yes	To make global impact, To build a viable venture, To seize a market opportunity(ies) [i.e. Availability of market], Potential room for growth and scalability	Yes	To impact lives	This question is not for me. I want to be an entrepreneur	Yes	While in school	ICT, Finance, Commerce (Trading etc.)
Landmark University	Nigeria	BSc	Year 5	Electrical Engineering	20 - 24 years	1 year	1	To learn and build my capacity	Project implementation	Yes	To seize a market opportunity(ies) [i.e. Availability of market]	Yes	To impact lives	This question is not for me. I want to be an entrepreneur	Yes	After your First Degree	Agriculture
Yaba college of Technology	Nigeria	BSc	Year 5	Agriculture	20 - 24 years	2 years	2	To join other students enabling global change, To compete for US$1 million, To solve social problems, To learn and build my capacity	Strategy and Innovation, Media and publicity	Yes	To make global impact, To build a viable venture, To seize a market opportunity(ies) [i.e. Availability of market], Potential room for growth and scalability, Uniqueness of the project you are working on or experienced at the Hult competitions	Yes	To make money, To impact lives	This question is not for me. I want to be an entrepreneur	Yes	While in school	Agriculture, Health, ICT
Yaba college of Technology	Nigeria	BSc	Year 5	Medicine	20 - 24 years	3 years	2	To join other students enabling global change, The alignment with Sustainable Development Goals (SDG), To solve social problems, To learn and build my capacity	Research, Project implementation, Product development, Strategy and Innovation	Yes	To make global impact, To build a viable venture, To seize a market opportunity(ies) [i.e. Availability of market], Potential room for growth and scalability	Yes	To impact lives, CREATE SOLUTION TO SOME PROBLEMS	This question is not for me. I want to be an entrepreneur	Yes	While in school	Agriculture, Enviroment, Health, Community development
Obafemi Awolowo University	Nigeria	BSc	Year 5	Mechanical Engineering	25 - 29 years	1 year	1	To join other students enabling global change, To learn and build my capacity	Research	Yes	Potential room for growth and scalability	Yes	To impact lives, To be my own boss	This question is not for me. I want to be an entrepreneur	No	After your First Degree	Agriculture, Education
Obafemi Awolowo University	Nigeria	BSc	Year 5	Mechanical Engineering	25 - 29 years	1 year	1	To solve social problems	Research	Yes	To seize a market opportunity(ies) [i.e. Availability of market]	Yes	To impact lives	This question is not for me. I want to be an entrepreneur	Yes	After your First Degree	Agriculture, Education
University of Ilorin	Nigeria	BSc	Year 5	Mechanical Engineering	30 - 34 years	1 year	1	The alignment with Sustainable Development Goals (SDG)	Strategy and Innovation	Yes	To make global impact	Yes	To impact lives	This question is not for me. I want to be an entrepreneur	Yes	While in school	Agriculture, Health, Commerce (Trading etc.)
